# Supplementary material for: Problem solving stages in the five square problem
Source: Front Psychol. 2015 Aug 4;6:1050. doi: 10.3389/fpsyg.2015.01050 (PMC4523725; doi:10.3389/fpsyg.2015.01050)
Supplement: Supplementary file 1 [file Presentation1.ZIP]

Archive with 101 entries (101 files):
- individual plots/1.png
- individual plots/10.png
- individual plots/100.png
- individual plots/101.png
- individual plots/11.png
- individual plots/12.png
- individual plots/13.png
- individual plots/14.png
- individual plots/15.png
- individual plots/16.png
- individual plots/17.png
- individual plots/18.png
- individual plots/19.png
- individual plots/2.png
- individual plots/20.png
- individual plots/21.png
- individual plots/22.png
- individual plots/23.png
- individual plots/24.png
- individual plots/25.png
- individual plots/26.png
- individual plots/27.png
- individual plots/28.png
- individual plots/29.png
- individual plots/3.png
- individual plots/30.png
- individual plots/31.png
- individual plots/32.png
- individual plots/33.png
- individual plots/34.png
- individual plots/35.png
- individual plots/36.png
- individual plots/37.png
- individual plots/38.png
- individual plots/39.png
- individual plots/4.png
- individual plots/40.png
- individual plots/41.png
- individual plots/42.png
- individual plots/43.png
- individual plots/44.png
- individual plots/45.png
- individual plots/46.png
- individual plots/47.png
- individual plots/48.png
- individual plots/49.png
- individual plots/5.png
- individual plots/50.png
- individual plots/51.png
- individual plots/52.png
- individual plots/53.png
- individual plots/54.png
- individual plots/55.png
- individual plots/56.png
- individual plots/57.png
- individual plots/58.png
- individual plots/59.png
- individual plots/6.png
- individual plots/60.png
- individual plots/61.png
- individual plots/62.png
- individual plots/63.png
- individual plots/64.png
- individual plots/65.png
- individual plots/66.png
- individual plots/67.png
- individual plots/68.png
- individual plots/69.png
- individual plots/7.png
- individual plots/70.png
- individual plots/71.png
- individual plots/72.png
- individual plots/73.png
- individual plots/74.png
- individual plots/75.png
- individual plots/76.png
- individual plots/77.png
- individual plots/78.png
- individual plots/79.png
- individual plots/8.png
- individual plots/80.png
- individual plots/81.png
- individual plots/82.png
- individual plots/83.png
- individual plots/84.png
- individual plots/85.png
- individual plots/86.png
- individual plots/87.png
- individual plots/88.png
- individual plots/89.png
- individual plots/9.png
- individual plots/90.png
- individual plots/91.png
- individual plots/92.png
- individual plots/93.png
- individual plots/94.png
- individual plots/95.png
- individual plots/96.png
- individual plots/97.png
- individual plots/98.png
- individual plots/99.png
