# Supplementary material for: Problem solving stages in the five square problem
Source: Front Psychol. 2015 Aug 4;6:1050. doi: 10.3389/fpsyg.2015.01050 (PMC4523725; doi:10.3389/fpsyg.2015.01050)
Supplement: Supplementary file 2 [file Presentation2.ZIP]

Archive with 129 entries (129 files):
- movies/Participant_1.mp4
- movies/Participant_10.mp4
- movies/Participant_100.mp4
- movies/Participant_101.mp4
- movies/Participant_102.mp4
- movies/Participant_103.mp4
- movies/Participant_104.mp4
- movies/Participant_105.mp4
- movies/Participant_106.mp4
- movies/Participant_107.mp4
- movies/Participant_108.mp4
- movies/Participant_109.mp4
- movies/Participant_11.mp4
- movies/Participant_110.mp4
- movies/Participant_111.mp4
- movies/Participant_112.mp4
- movies/Participant_113.mp4
- movies/Participant_114.mp4
- movies/Participant_115.mp4
- movies/Participant_116.mp4
- movies/Participant_117.mp4
- movies/Participant_118.mp4
- movies/Participant_119.mp4
- movies/Participant_12.mp4
- movies/Participant_120.mp4
- movies/Participant_121.mp4
- movies/Participant_122.mp4
- movies/Participant_123.mp4
- movies/Participant_124.mp4
- movies/Participant_125.mp4
- movies/Participant_126.mp4
- movies/Participant_127.mp4
- movies/Participant_128.mp4
- movies/Participant_129.mp4
- movies/Participant_13.mp4
- movies/Participant_14.mp4
- movies/Participant_15.mp4
- movies/Participant_16.mp4
- movies/Participant_17.mp4
- movies/Participant_18.mp4
- movies/Participant_19.mp4
- movies/Participant_2.mp4
- movies/Participant_20.mp4
- movies/Participant_21.mp4
- movies/Participant_22.mp4
- movies/Participant_23.mp4
- movies/Participant_24.mp4
- movies/Participant_25.mp4
- movies/Participant_26.mp4
- movies/Participant_27.mp4
- movies/Participant_28.mp4
- movies/Participant_29.mp4
- movies/Participant_3.mp4
- movies/Participant_30.mp4
- movies/Participant_31.mp4
- movies/Participant_32.mp4
- movies/Participant_33.mp4
- movies/Participant_34.mp4
- movies/Participant_35.mp4
- movies/Participant_36.mp4
- movies/Participant_37.mp4
- movies/Participant_38.mp4
- movies/Participant_39.mp4
- movies/Participant_4.mp4
- movies/Participant_40.mp4
- movies/Participant_41.mp4
- movies/Participant_42.mp4
- movies/Participant_43.mp4
- movies/Participant_44.mp4
- movies/Participant_45.mp4
- movies/Participant_46.mp4
- movies/Participant_47.mp4
- movies/Participant_48.mp4
- movies/Participant_49.mp4
- movies/Participant_5.mp4
- movies/Participant_50.mp4
- movies/Participant_51.mp4
- movies/Participant_52.mp4
- movies/Participant_53.mp4
- movies/Participant_54.mp4
- movies/Participant_55.mp4
- movies/Participant_56.mp4
- movies/Participant_57.mp4
- movies/Participant_58.mp4
- movies/Participant_59.mp4
- movies/Participant_6.mp4
- movies/Participant_60.mp4
- movies/Participant_61.mp4
- movies/Participant_62.mp4
- movies/Participant_63.mp4
- movies/Participant_64.mp4
- movies/Participant_65.mp4
- movies/Participant_66.mp4
- movies/Participant_67.mp4
- movies/Participant_68.mp4
- movies/Participant_69.mp4
- movies/Participant_7.mp4
- movies/Participant_70.mp4
- movies/Participant_71.mp4
- movies/Participant_72.mp4
- movies/Participant_73.mp4
- movies/Participant_74.mp4
- movies/Participant_75.mp4
- movies/Participant_76.mp4
- movies/Participant_77.mp4
- movies/Participant_78.mp4
- movies/Participant_79.mp4
- movies/Participant_8.mp4
- movies/Participant_80.mp4
- movies/Participant_81.mp4
- movies/Participant_82.mp4
- movies/Participant_83.mp4
- movies/Participant_84.mp4
- movies/Participant_85.mp4
- movies/Participant_86.mp4
- movies/Participant_87.mp4
- movies/Participant_88.mp4
- movies/Participant_89.mp4
- movies/Participant_9.mp4
- movies/Participant_90.mp4
- movies/Participant_91.mp4
- movies/Participant_92.mp4
- movies/Participant_93.mp4
- movies/Participant_94.mp4
- movies/Participant_95.mp4
- movies/Participant_96.mp4
- movies/Participant_97.mp4
- movies/Participant_98.mp4
- movies/Participant_99.mp4
