# Supplementary material for: Problem solving stages in the five square problem
Source: Front Psychol. 2015 Aug 4;6:1050. doi: 10.3389/fpsyg.2015.01050 (PMC4523725; doi:10.3389/fpsyg.2015.01050)
Supplement: Supplementary file 3 [file DataSheet1.XLSX]

## Sheet: readme
This file collects data from sessions: QMUL, CF2, CF3 and CF4
CF1 was a buggy version of the software and was not included in the analysis
Header for logs
Experiment	Group	Participant	Event	Timestamp	Movetime	Thinktime	Movenb	Eventnb	Source	Target
Header for questionnaire
Timestamp	ID	Some people feel a sudden, unexpected, unintended, and surprising moment where a solution pops into someone’s mind. The accompanying experience is often called “Aha!” experience. Did you have this feeling before or when you solved the task?	What is your age?	What is your gender?	Handedness	Vision	What is the highest degree or level of education you have completed?	What is your level of English?	What is your nationality?	What is your mother tongue?	Did the program work properly for you?
Variables in logs
Experiment	there was only one experiment, the cross shape
Group	there were two groups in experiment 1: group 2 had an impasse button, group 1 did not
Participant	this is the nickname participants chose
Event	the name of the event, see below
Timestamp	timestamp of the event; elapsed time since the cross shape appeared on the screen
Movetime	time between drag and drop
Thinktime	Timestamp - Movetime; it does not make sense
Movenb	the number of the moves in a trial; move = drag-and-drop; trial = maximum 3 moves
Eventnb	the nb of the event in the row since the start of the task (events of trials are numbered consecutively)
Source	source grid location
Target	target grid location
Events
move	drag-and drop of a stick
solved	a third move that results in a correct solution
falsetrial	a third move that did not result in a correct solution
notsolved	the experiment ended because of timeout
restart	restarting the trial; either because the participant pushed the Restart button before the third move or after a falsetrial
impasse	pushing of the Impasse button; only available in Group 2
userclose	user closed the program before solving or timesup; those participants who closed the program were filtered out before submitting their data
Worksheets
questionnaire	contains all the data collected from participants
logs	contains the third column of the questionnaire worksheet, but each event is one row (in the questionnaire worksheet all events of the same participant are in one cell)
How I created the logs worksheet
Download google spreadsheet
Copy 2nd column from Form Responses worksheet to Notepad
Replace " to nothing
Copy everything from Notepad to logs_row
Use text import wizzard
Delimiters: tab and comma
Check and reshape data with Matlab

## Sheet: questionnaire
Timestamp	ID	logs	Some people feel a sudden, unexpected, unintended, and surprising moment where a solution pops into someone’s mind. The accompanying experience is often called “Aha!” experience. Did you have this feeling before or when you solved the task?	What is your age?	What is your gender?	Handedness	Vision	What is the highest degree or level of education you have completed?	What is your level of English?	What is your nationality?	What is your mother tongue?	Did the program work properly for you?
2014-03-14 12:15:53	201	1 1 lhf30 move 24.01953 0.953125 23.06641 1 1 64 66 1 1 lhf30 move 32.14844 0.5195313 31.62891 2 2 71 73 1 1 lhf30 falsetrial 37.63672 0.8320313 36.80469 3 3 82 64 1 1 lhf30 restart 39.55078 0 39.55078 3 4 0 0 1 1 lhf30 move 78.34375 0.8007813 77.54297 1 5 118 116 1 1 lhf30 move 88.10547 1.722656 86.38281 2 6 111 107 1 1 lhf30 falsetrial 91.83203 1.679688 90.15234 3 7 100 118 1 1 lhf30 restart 93…	Yes, I felt exactly like this	25	Female	I am right handed	Normal	Some college, no degree	It is my mother tongue	British	English	Yes, it did.
2014-03-14 12:24:01	203	1 1 Francis move 10.45313 1.097656 9.355469 1 1 84 66 1 1 Francis move 12.44141 0.953125 11.48828 2 2 66 84 1 1 Francis restart 29.70313 0 29.70313 2 3 0 0 1 1 Francis userclose 32.46484 0 32.46484 0 4 0 0 1 1 Francis move 13.94922 1.230469 12.71875 1 1 109 67 1 1 Francis move 16.83984 1.691406 15.14844 2 2 118 62 1 1 Francis falsetrial 24.47266 1.113281 23.35938 3 3 111 73 1 1 Francis restart 26…	No, I did not feel anything like this	23	Male	I am right handed	Normal	Bachelor's degree	Advanced	German	German	Yes, it did.
2014-03-14 12:24:22	204	1 1 Choy move 48.95703 2.191406 46.76563 1 1 84 116 1 1 Choy move 53.70313 1.601563 52.10156 2 2 93 62 1 1 Choy falsetrial 55.94922 0.9765625 54.97266 3 3 102 67 1 1 Choy restart 58.28906 0 58.28906 3 4 0 0 1 1 Choy move 75.71094 2.320313 73.39063 1 5 80 116 1 1 Choy restart 84.08594 0 84.08594 1 6 0 0 1 1 Choy move 85.91016 0.7929688 85.11719 1 7 98 120 1 1 Choy move 88.94141 1.78125 87.16016 2 …	I did not solve the task	23	Male	I am right handed	Corrected	Bachelor's degree	It is my mother tongue	British	English/ Creole	Yes, it did.
2014-03-14 12:24:44	205	1,1,josh,move,13.69922,1.507813,12.19141,1,1,87,67, 1,1,josh,move,17.35938,1.085938,16.27344,2,2,64,62, 1,1,josh,falsetrial,34.28125,0.7460938,33.53516,3,3,98,96, 1,1,josh,restart,36.06641,0,36.06641,3,4,0,0, 1,1,josh,move,52.77734,0.9257813,51.85156,1,5,64,62, 1,1,josh,move,55.19922,1.023438,54.17578,2,6,69,49, 1,1,josh,falsetrial,57.88281,0.8359375,57.04688,3,7,71,51, 1,1,josh,restart,60.80078,…	No, I did not feel anything like this	22	Male	I am right handed	Normal	Some college, no degree	It is my mother tongue	British	English	Yes, it did.
2014-03-15 16:42:36	261426	1 1 261426 move 6.195313 2.109375 4.085938 1 1 100 136 1 1 261426 move 9.515625 1.460938 8.054688 2 2 109 129 1 1 261426 solved 12.67969 1.4375 11.24219 3 3 111 131	Yes, I felt exactly like this	21	Male	I am right handed	Normal	Some college, no degree	Intermediate	Pakistani	Urdu
2014-03-15 16:56:15	138272	1,1,138272,move,44.75,1.15625,43.59375,1,1,100,116, 1,1,138272,move,49.23438,2.054688,47.17969,2,2,82,107, 1,1,138272,falsetrial,62.15625,1.085938,61.07031,3,3,91,73, 1,1,138272,restart,66.5625,0,66.5625,3,4,0,0, 1,1,138272,move,82.65625,1.046875,81.60938,1,5,84,73, 1,1,138272,move,86.47656,0.8984375,85.57813,2,6,71,66, 1,1,138272,falsetrial,102.1016,2.453125,99.64844,3,7,89,120, 1,1,138272,resta…	Yes, I felt exactly like this	19	Male	I am right handed	Normal	Some college, no degree	Basic	Indian	Hindi	Yes, it did.
2014-03-15 17:00:25	82730	1 1 82730 move 23.40625 1 22.40625 1 1 64 62 1 1 82730 move 27.89844 1 26.89844 2 2 87 67 1 1 82730 falsetrial 33.96094 1.703125 32.25781 3 3 89 107 1 1 82730 restart 37.17188 0 37.17188 3 4 0 0 1 1 82730 move 120.4219 1.289063 119.1328 1 5 80 67 1 1 82730 move 122.3125 1.023438 121.2891 2 6 98 107 1 1 82730 falsetrial 126.7969 1.140625 125.6563 3 7 87 85 1 1 82730 restart 129.0469 0 129.0469 3 8…	I did not solve the task	35	Male	I am right handed	Normal	Some college, no degree	Intermediate	india	urdu	Yes, it did.
2014-03-15 17:00:44	647504	1,1,647504,move,7.625,4.328125,3.296875,1,1,118,113, 1,1,647504,move,14.125,1.1875,12.9375,2,2,64,118, 1,1,647504,falsetrial,16.125,1.1875,14.9375,3,3,80,120, 1,1,647504,restart,18.34375,0,18.34375,3,4,0,0, 1,1,647504,move,26.03125,0.609375,25.42188,1,5,82,66, 1,1,647504,move,29.48438,2.65625,26.82813,2,6,66,82, 1,1,647504,falsetrial,30.78125,0.578125,30.20313,3,7,100,120, 1,1,647504,restart,31.7…	I did not solve the task	23	Male	I am right handed	Normal	Master's degree	Advanced	mexican	spanish	Yes, it did.
2014-03-15 17:00:47	335522	1,1,335522,move,9.765625,1.21875,8.546875,1,1,82,46, 1,1,335522,move,11.48438,0.71875,10.76563,2,2,69,49, 1,1,335522,solved,13.17188,1.03125,12.14063,3,3,71,51,	Yes, I felt exactly like this	34	Male	I am left handed	Corrected	Bachelor's degree	Intermediate	argentina	spanish	Yes, it did.
2014-03-15 17:02:18	936536	1,1,936536,move,12.25391,1.015625,11.23828,1,1,91,73, 1,1,936536,move,18.60547,0.953125,17.65234,2,2,89,66, 1,1,936536,falsetrial,26.33594,1.203125,25.13281,3,3,87,89, 1,1,936536,restart,29.60156,0,29.60156,3,4,0,0, 1,1,936536,move,33.80469,2.265625,31.53906,1,5,91,73, 1,1,936536,move,38.17188,3.238281,34.93359,2,6,89,66, 1,1,936536,falsetrial,40.62891,1.054688,39.57422,3,7,111,113, 1,1,936536,re…	I did not solve the task	20	Male	I am right handed	Corrected	Some college, no degree	Advanced	Greece	Greek	No, it crashed several times.
2014-03-15 17:02:31	191098	1 1 191098 move 5.914063 1.460938 4.453125 1 1 82 46 1 1 191098 move 8.039063 0.875 7.164063 2 2 69 49 1 1 191098 solved 9.976563 0.84375 9.132813 3 3 71 51	Yes, I felt exactly like this	25	Male	I am right handed	Normal	Bachelor's degree	Intermediate	Indian	Odia	Yes, it did.
2014-03-15 17:03:29	564496	1,1,564496,move,35.89063,1.957031,33.93359,1,1,84,49, 1,1,564496,move,40.29688,2.300781,37.99609,2,2,102,51, 1,1,564496,falsetrial,44.59375,2.648438,41.94531,3,3,93,46, 1,1,564496,restart,48.15625,0,48.15625,3,4,0,0, 1,1,564496,move,61.41016,1.894531,59.51563,1,5,100,120, 1,1,564496,move,65.26953,2.457031,62.8125,2,6,91,113, 1,1,564496,falsetrial,74.84375,1.386719,73.45703,3,7,89,107, 1,1,564496,…	I did not solve the task	32	Male	I am right handed	Normal	Bachelor's degree	Advanced	USA	english	Yes, it did.
2014-03-15 17:07:19	698407	1,1,698407,move,10.88281,4.828125,6.054688,1,1,87,85, 1,1,698407,move,15.6875,2.296875,13.39063,2,2,98,116, 1,1,698407,falsetrial,18.34375,1.53125,16.8125,3,3,80,62, 1,1,698407,restart,20.3125,0,20.3125,3,4,0,0, 1,1,698407,move,23.8125,1.710938,22.10156,1,5,80,44, 1,1,698407,move,28.29688,1.265625,27.03125,2,6,87,83, 1,1,698407,falsetrial,31.03906,1.742188,29.29688,3,7,98,152, 1,1,698407,restart,…	Yes, I felt exactly like this	28	Male	I am right handed	Normal	Bachelor's degree	Advanced	Indonesia	Indonesian	Yes, it did.
2014-03-15 17:09:10	117154	1,1,117154,move,4.78125,2.46875,2.3125,1,1,82,46, 1,1,117154,move,6.46875,0.9375,5.53125,2,2,71,51, 1,1,117154,solved,8.140625,0.859375,7.28125,3,3,69,49, 1,1,644162,move,2.5,0.859375,1.640625,1,1,89,85, 1,1,644162,move,4.171875,0.78125,3.390625,2,2,80,78, 1,1,644162,solved,5.6875,0.75,4.9375,3,3,98,96, 1,1,309933,move,2.296875,0.953125,1.34375,1,1,100,136, 1,1,309933,move,3.734375,0.671875,3.062…	No, I did not feel anything like this	20	Male	I am right handed	Normal	Some college, no degree	Intermediate	Asian	Bangla	Yes, it did.
2014-03-15 17:16:14	945828	1 1 945828 move 5.132813 1.695313 3.4375 1 1 91 95 1 1 945828 move 6.476563 0.8515625 5.625 2 2 84 86 1 1 945828 solved 7.960938 0.59375 7.367188 3 3 102 104	No, I did not feel anything like this	26	Male	I am right handed	Normal	Bachelor's degree	Advanced	Indian	Hindi	Yes, it did.
2014-03-15 17:18:03	873318	1,1,873318,move,6.664063,1.242188,5.421875,1,1,69,45, 1,1,873318,move,11.64844,1.734375,9.914063,2,2,82,60, 1,1,873318,falsetrial,16.42969,1.21875,15.21094,3,3,71,47, 1,1,873318,restart,19.17969,0,19.17969,3,4,0,0, 1,1,873318,move,24.88281,1.0625,23.82031,1,5,64,28, 1,1,873318,move,31.92969,1.539063,30.39063,2,6,69,47, 1,1,873318,falsetrial,34.57031,1.570313,33,3,7,71,53, 1,1,873318,restart,36.14…	Yes, I felt exactly like this	35	Female	I am right handed	Normal	Master's degree	Advanced	indian	Malayalam	Yes, it did.
2014-03-15 17:19:39	250607	1,1,250607,move,195.9375,3.453125,192.4844,1,1,64,10, 1,1,250607,move,204.875,7.84375,197.0313,2,2,69,9, 1,1,250607,falsetrial,210.5313,3.125,207.4063,3,3,71,12, 1,1,250607,restart,213.5,0,213.5,3,4,0,0, 1,1,250607,move,222.1094,5.75,216.3594,1,5,69,8, 1,1,250607,move,224.8594,1.78125,223.0781,2,6,64,10, 1,1,250607,falsetrial,228.125,2.1875,225.9375,3,7,71,12, 1,1,250607,restart,229.9844,0,229.98…	I did not solve the task	31	Male	I am right handed	Normal	Less than high school	Basic	turk	turkish	Yes, it did.
2014-03-15 17:20:18	215024	1,1,215024,restart,10.46094,2.449219,8.011719,0,1,0,0, 1,1,215024,restart,19.55859,1.398438,18.16016,0,2,0,0, 1,1,215024,restart,22.82813,1.464844,21.36328,0,3,0,0, 1,1,215024,restart,23.40625,0,23.40625,0,4,0,0, 1,1,215024,restart,23.62891,0,23.62891,0,5,0,0, 1,1,215024,restart,112.3281,68.3125,44.01563,0,6,0,0, 1,1,215024,move,123.4219,5.429688,117.9922,1,7,64,68, 1,1,215024,move,126.6484,2.023…	I did not solve the task	25	Male	I am right handed	Normal	Bachelor's degree	Intermediate	Serbian	Serbian	Yes, it did.
2014-03-15 17:20:57	275784	1,1,275784,move,8.621094,2.421875,6.199219,1,1,82,46, 1,1,275784,move,23.53906,1.378906,22.16016,2,2,91,51, 1,1,275784,falsetrial,36.91797,1.675781,35.24219,3,3,100,49, 1,1,275784,restart,39.08203,0,39.08203,3,4,0,0, 1,1,275784,move,58.81641,1.238281,57.57813,1,5,102,113, 1,1,275784,move,64.11719,1.53125,62.58594,2,6,100,120, 1,1,275784,falsetrial,72.82031,1.394531,71.42578,3,7,98,107, 1,1,275784…	I did not solve the task	45	Male	I am right handed	Normal	Some college, no degree	Intermediate	moroccan	french	Yes, it did.
2014-03-15 17:21:15	735333	1,1,735333,move,10.10156,0.984375,9.117188,1,1,82,62, 1,1,735333,move,24.67969,1.265625,23.41406,2,2,89,107, 1,1,735333,falsetrial,31.375,1.058594,30.31641,3,3,62,116, 1,1,735333,restart,33.51953,0,33.51953,3,4,0,0, 1,1,735333,move,68.69531,0.8515625,67.84375,1,5,100,120, 1,1,735333,move,74.83203,1.058594,73.77344,2,6,91,113, 1,1,735333,falsetrial,80.17578,1.097656,79.07813,3,7,82,100, 1,1,735333…	Yes, I felt exactly like this	17	Male	I am right handed	Normal	Less than high school	Intermediate	hungarian	hungarian	Yes, it did.
2014-03-15 17:23:37	774213	1 1 774213 move 34.61804 1.777039 32.841 1 1 89 107 1 1 774213 move 38.72205 1.505005 37.21704 2 2 118 116 1 1 774213 falsetrial 44.073 1.703979 42.36902 3 3 100 120 1 1 774213 restart 45.776 0 45.776 3 4 0 0 1 1 774213 move 100.946 1.161011 99.78503 1 5 89 85 1 1 774213 move 106.722 1.857056 104.865 2 6 91 83 1 1 774213 falsetrial 110.874 2.208984 108.665 3 7 100 94 1 1 774213 restart 112.288 0 …	Yes, I felt exactly like this	32	Male	I am left handed	Normal	Bachelor's degree	Intermediate	Filipino	Tagalog	Yes, it did.
2014-03-15 17:24:25	243573	1,1,243573,move,29.75781,1.632813,28.125,1,1,84,66, 1,1,243573,move,32.46094,1.445313,31.01563,2,2,102,120, 1,1,243573,falsetrial,37.03125,1.109375,35.92188,3,3,93,95, 1,1,243573,restart,40.125,0,40.125,3,4,0,0, 1,1,243573,move,89.4375,2.976563,86.46094,1,5,84,62, 1,1,243573,move,92.5,1.75,90.75,2,6,102,67, 1,1,243573,falsetrial,96.02344,1.492188,94.53125,3,7,93,107, 1,1,243573,restart,98.22656,0…	Yes, I felt exactly like this	36	Male	I am right handed	Normal	Master's degree	Advanced	Indonesian	Indonesian	Yes, it did.
2014-03-15 17:24:57	991727	1,1,991727,move,37.8125,1.570313,36.24219,1,1,69,62, 1,1,991727,move,68.42188,0.9609375,67.46094,2,2,109,107, 1,1,991727,falsetrial,72.67188,0.890625,71.78125,3,3,89,116, 1,1,991727,restart,74.39844,0,74.39844,3,4,0,0, 1,1,991727,move,152.2813,0.5703125,151.7109,1,5,111,120, 1,1,991727,move,154.7422,0.859375,153.8828,2,6,91,113, 1,1,991727,falsetrial,233.1719,1.695313,231.4766,3,7,100,91, 1,1,991…	Yes, I felt exactly like this	25	Male	I am right handed	Normal	Bachelor's degree	Advanced	Indian	Marathi	Yes, it did.
2014-03-15 17:26:29	779278	1 1 779278 move 4.914063 2.144531 2.769531 1 1 118 120 1 1 779278 move 7.828125 1.132813 6.695313 2 2 109 129 1 1 779278 falsetrial 15.69922 0.875 14.82422 3 3 93 113 1 1 779278 restart 18.09375 0 18.09375 3 4 0 0 1 1 779278 move 25.57813 1.761719 23.81641 1 5 111 113 1 1 779278 move 27.25 0.9609375 26.28906 2 6 113 115 1 1 779278 falsetrial 29.17969 0.9570313 28.22266 3 7 93 95 1 1 779278 restar…	No, I did not feel anything like this	30	Male	I am right handed	Normal	Bachelor's degree	Intermediate	albania	albanian	Yes, it did.
2014-03-15 17:27:26	345196	1 1 345196 move 2.78125 0.6796875 2.101563 1 1 102 120 1 1 345196 move 4.84375 0.8671875 3.976563 2 2 93 102 1 1 345196 falsetrial 8.132813 1.171875 6.960938 3 3 120 93 1 1 345196 restart 9.570313 0 9.570313 3 4 0 0 1 1 345196 move 15.375 1.015625 14.35938 1 5 109 116 1 1 345196 move 17.57031 1.046875 16.52344 2 6 98 109 1 1 345196 falsetrial 19.75 0.796875 18.95313 3 7 116 98 1 1 345196 restart …	I did not solve the task	24	Male	I am right handed	Corrected	Bachelor's degree	Advanced	indian	tamil	Yes, it did.
2014-03-15 17:28:18	960507	1,1,960507,move,51.4375,2.617188,48.82031,1,1,98,113, 1,1,960507,move,56.60156,1.023438,55.57813,2,2,113,98, 1,1,960507,falsetrial,65.61719,3.796875,61.82031,3,3,100,120, 1,1,960507,restart,67.95313,0,67.95313,3,4,0,0, 1,1,960507,move,70.92969,1.460938,69.46875,1,5,100,120, 1,1,960507,move,74.82031,1.648438,73.17188,2,6,82,66, 1,1,960507,falsetrial,77.99219,0.71875,77.27344,3,7,87,107, 1,1,960507…	No, I did not feel anything like this	23	Male	I am right handed	Normal	Bachelor's degree	Intermediate	indian	tamil	Yes, it did.
2014-03-15 17:28:26	160306	1,1,160306,move,8.628906,1.386719,7.242188,1,1,82,46, 1,1,160306,move,10.47656,0.8828125,9.59375,2,2,71,51, 1,1,160306,solved,12.15625,0.9296875,11.22656,3,3,69,49,	Yes, I felt exactly like this	24	Female	I am right handed	Corrected	High school graduate	Advanced	Italian	Italian	Yes, it did.
2014-03-15 17:28:27	352917	1,1,352917,move,453.0039,0.8710938,452.1328,1,1,109,67, 1,1,352917,move,454.707,0.921875,453.7852,2,2,118,62, 1,1,352917,falsetrial,457.2031,0.6757813,456.5273,3,3,111,73, 1,1,352917,restart,458.2891,0,458.2891,3,4,0,0, 1,1,352917,move,468.7188,0.7265625,467.9922,1,5,89,73, 1,1,352917,move,481.7813,0.84375,480.9375,2,6,82,66, 1,1,352917,falsetrial,482.957,0.7382813,482.2188,3,7,71,82, 1,1,352917,…	I did not solve the task	26	Male	I am left handed	Normal	Some college, no degree	Intermediate	Venezuelan	Spanish	Yes, it did.
2014-03-15 17:30:17	361706	1,1,361706,move,5.625,1.9375,3.6875,1,1,102,120, 1,1,361706,move,8.71875,1.703125,7.015625,2,2,100,102, 1,1,361706,falsetrial,13.20313,1.359375,11.84375,3,3,89,113, 1,1,361706,restart,15.76563,0,15.76563,3,4,0,0, 1,1,361706,move,24.59375,1.328125,23.26563,1,5,98,136, 1,1,361706,move,26.76563,1.375,25.39063,2,6,87,129, 1,1,361706,falsetrial,28.48438,0.859375,27.625,3,7,80,131, 1,1,361706,restart,3…	I did not solve the task	24	Male	I am right handed	Normal	High school graduate	Advanced	Nigerian	French	Yes, it did.
2014-03-15 17:30:27	11944	1 1 11944 move 2.0625 1.039063 1.023438 1 1 91 120 1 1 11944 move 3.890625 1.046875 2.84375 2 2 71 113 1 1 11944 falsetrial 8.445313 0.6015625 7.84375 3 3 82 91 1 1 11944 restart 10.25 0 10.25 3 4 0 0 1 1 11944 move 13.02344 1.523438 11.5 1 5 109 107 1 1 11944 move 16.32813 2.414063 13.91406 2 6 118 116 1 1 11944 falsetrial 19.74219 1.507813 18.23438 3 7 111 109 1 1 11944 restart 21.23438 0 21.23…	I did not solve the task	21	Male	I am right handed	Normal	Bachelor's degree	Advanced	Indian	Hindi	Yes, it did.
2014-03-15 17:30:38	439984	1 1 439984 move 8.800781 0.8515625 7.949219 1 1 109 107 1 1 439984 move 13.54297 1.265625 12.27734 2 2 89 116 1 1 439984 falsetrial 46.29297 0.5273438 45.76563 3 3 69 89 1 1 439984 restart 48.09766 0 48.09766 3 4 0 0 1 1 439984 move 56.26563 0.8085938 55.45703 1 5 71 66 1 1 439984 move 66.13672 1.089844 65.04688 2 6 109 116 1 1 439984 falsetrial 69.04688 0.9726563 68.07422 3 7 89 107 1 1 439984 r…	I did not solve the task	69	Female	I am right handed	Corrected	Bachelor's degree	It is my mother tongue	British	English	Yes, it did.
2014-03-15 17:31:29	368344	1,1,368344,move,26.01563,2.390625,23.625,1,1,71,77, 1,1,368344,move,28.25,1.460938,26.78906,2,2,64,52, 1,1,368344,falsetrial,30.74219,1.765625,28.97656,3,3,69,55, 1,1,368344,restart,34.36719,0,34.36719,3,4,0,0, 1,1,368344,move,43.04688,0.7421875,42.30469,1,5,71,73, 1,1,368344,move,45.10938,1.148438,43.96094,2,6,64,66, 1,1,368344,falsetrial,47.26563,1.234375,46.03125,3,7,69,71, 1,1,368344,restart,…	I did not solve the task	30	Male	I am right handed	Normal	Master's degree	Intermediate	Russian	Russian	Yes, it did.
2014-03-15 17:34:33	629681	1,1,629681,restart,42.17969,0,42.17969,0,1,0,0, 1,1,629681,move,55.25,1.914063,53.33594,1,2,64,62, 1,1,629681,move,60.96875,1.671875,59.29688,2,3,71,67, 1,1,629681,falsetrial,68.30469,1.492188,66.8125,3,4,118,116, 1,1,629681,restart,71.58594,0,71.58594,3,5,0,0, 1,1,629681,move,108.2344,2.609375,105.625,1,6,82,46, 1,1,629681,move,110.7656,1.492188,109.2734,2,7,71,51, 1,1,629681,solved,112.7734,1.2…	Yes, I felt exactly like this	31	Male	I am right handed	Normal	Master's degree	Intermediate	Indian	Tamil	Yes, it did.
2014-03-15 17:37:25	96600	1,1,96600,move,12.22656,9.59375,2.632813,1,1,111,1, 1,1,96600,move,15.37109,1.96875,13.40234,2,2,118,9, 1,1,96600,falsetrial,17.90625,1.425781,16.48047,3,3,109,92, 1,1,96600,restart,19.26563,0,19.26563,3,4,0,0, 1,1,96600,move,23.41016,1.386719,22.02344,1,5,91,75, 1,1,96600,move,27.33984,1.027344,26.3125,2,6,118,86, 1,1,96600,falsetrial,32.84375,1.972656,30.87109,3,7,71,66, 1,1,96600,restart,33.89…	Yes, I felt exactly like this	28	Female	I am right handed	Corrected	Bachelor's degree	Intermediate	Spanish	Spanish	Yes, it did.
2014-03-15 17:38:53	169385	1 1 169385 move 27.61719 1.359375 26.25781 1 1 69 67 1 1 169385 move 31.53906 0.796875 30.74219 2 2 64 62 1 1 169385 falsetrial 36.11719 1.273438 34.84375 3 3 71 73 1 1 169385 restart 38.32813 0 38.32813 3 4 0 0 1 1 169385 move 105.5391 1.242188 104.2969 1 5 89 107 1 1 169385 move 110.2734 1.796875 108.4766 2 6 98 116 1 1 169385 falsetrial 116.75 1.148438 115.6016 3 7 82 89 1 1 169385 restart 118…	I did not solve the task	23	Male	I am right handed	Normal	Bachelor's degree	Intermediate	Indian	Hindi	Yes, it did.
2014-03-15 17:38:58	462231	1,1,462231,move,75.10156,1.867188,73.23438,1,1,111,113, 1,1,462231,move,78.625,2.039063,76.58594,2,2,102,120, 1,1,462231,falsetrial,91.05469,1.460938,89.59375,3,3,69,67, 1,1,462231,restart,92.47656,0,92.47656,3,4,0,0, 1,1,462231,move,144.6875,1.671875,143.0156,1,5,82,67, 1,1,462231,move,156.6719,1.210938,155.4609,2,6,80,62, 1,1,462231,falsetrial,164.4922,.9765625,163.5156,3,7,71,73, 1,1,462231,re…	I did not solve the task	22	Female	I am right handed	Normal	Less than high school	Intermediate	vietnam	vietnam	Yes, it did.
2014-03-15 17:39:06	857724	1,1,857724,move,6.726563,2.507813,4.21875,1,1,91,95, 1,1,857724,move,10.625,1.6875,8.9375,2,2,102,104, 1,1,857724,solved,14.80469,1.804688,13,3,3,84,86,	I did not solve the task	62	Male	I am right handed	Corrected	Master's degree	Basic	romana	romana	Yes, it did.
2014-03-15 17:39:12	83493	1 1 83493 move 2.88916 0.7849121 2.104248 1 1 109 129 1 1 83493 move 4.537109 0.6821289 3.85498 2 2 111 131 1 1 83493 solved 6.448975 1.178955 5.27002 3 3 100 136	No, I did not feel anything like this	60	Female	I am left handed	Corrected	Master's degree	It is my mother tongue	Canada	English	Yes, it did.
2014-03-15 17:41:58	88864	1,1,88864,move,8.277344,1.050781,7.226563,1,1,87,62, 1,1,88864,move,12.29688,1.488281,10.80859,2,2,80,73, 1,1,88864,restart,13.69922,0,13.69922,2,3,0,0, 1,1,88864,move,18.95313,1.183594,17.76953,1,4,82,66, 1,1,88864,move,23.6875,1.726563,21.96094,2,5,91,73, 1,1,88864,falsetrial,27.04297,0.7773438,26.26563,3,6,84,91, 1,1,88864,restart,28.31641,0,28.31641,3,7,0,0, 1,1,88864,move,31.73438,0.7382813,…	No, I did not feel anything like this	19	Male	I am right handed	Corrected	Some college, no degree	Advanced	Slovene	Slovenian	Yes, it did.
2014-03-15 17:42:36	672589	1 1 672589 move 2.46875 0.84375 1.625 1 1 102 113 1 1 672589 move 3.75 0.46875 3.28125 2 2 100 102 1 1 672589 falsetrial 9.4375 1.71875 7.71875 3 3 91 120 1 1 672589 restart 10.25 0 10.25 3 4 0 0 1 1 672589 move 24.40625 2.859375 21.54688 1 5 91 113 1 1 672589 move 28.375 1.1875 27.1875 2 6 100 120 1 1 672589 falsetrial 30.79688 1.359375 29.4375 3 7 102 91 1 1 672589 restart 31.78125 0 31.78125 3…	I did not solve the task	19	Male	I am right handed	Corrected	High school graduate	Intermediate	indian	hindi	Yes, it did.
2014-03-15 17:43:08	964032	1,1,964032,move,36.97266,1.359375,35.61328,1,1,98,116, 1,1,964032,move,45.07813,1.195313,43.88281,2,2,102,120, 1,1,964032,falsetrial,48.64063,0.8671875,47.77344,3,3,91,113, 1,1,964032,restart,50.55859,0,50.55859,3,4,0,0, 1,1,964032,move,79.75781,1.152344,78.60547,1,5,69,49, 1,1,964032,move,81.42188,0.9296875,80.49219,2,6,71,51, 1,1,964032,falsetrial,91.15234,1.019531,90.13281,3,7,64,46, 1,1,96403…	I did not solve the task	27	Male	I am right handed	Normal	Master's degree	Advanced	Portugal	Portuguese	Yes, it did.
2014-03-16 20:45:05	334225	1 2 334225 move 3.304688 0.7109375 2.59375 1 1 71 51 1 2 334225 move 5.015625 0.59375 4.421875 2 2 91 71 1 2 334225 falsetrial 6.257813 0.625 5.632813 3 3 93 91 1 2 334225 restart 7.28125 0 7.28125 3 4 0 0 1 2 334225 move 8.992188 0.796875 8.195313 1 5 89 107 1 2 334225 move 11.35156 0.6953125 10.65625 2 6 118 116 1 2 334225 falsetrial 14.15625 2.265625 11.89063 3 7 111 89 1 2 334225 restart 15.0…	Yes, I felt exactly like this	27	Male	I am right handed	Corrected	Master's degree	Advanced	Romanian	Romanian	Yes, it did.
2014-03-16 20:55:37	602627	1,2,602627,move,5.398438,1.027344,4.371094,1,1,71,51, 1,2,602627,move,10.42969,1.0625,9.367188,2,2,69,49, 1,2,602627,solved,13.42188,1.527344,11.89453,3,3,82,46,	Yes, I felt exactly like this	45	Male	I am left handed	Corrected	Some college, no degree	It is my mother tongue	Polish American	English	Yes, it did.
2014-03-16 20:59:04	486569	1,2,486569,move,22.34766,0.8398438,21.50781,1,1,109,129, 1,2,486569,move,25.25781,1.367188,23.89063,2,2,111,131, 1,2,486569,solved,31.15625,1.371094,29.78516,3,3,100,136,	No, I did not feel anything like this	53	Female	I am right handed	Corrected	High school graduate	It is my mother tongue	Canadian	English	Yes, it did.
2014-03-16 21:00:05	256528	1,2,256528,move,3.609375,1.125,2.484375,1,1,111,131, 1,2,256528,move,5.828125,1.171875,4.65625,2,2,109,129, 1,2,256528,solved,8.609375,1.65625,6.953125,3,3,100,136,	Yes, I felt exactly like this	40	Male	I am right handed	Normal	Bachelor's degree	Advanced	Spain	Spanish	Yes, it did.
2014-03-16 21:02:28	828259	1 2 828259 move 7.508057 0.8779297 6.630127 1 1 69 49 1 2 828259 move 10.58301 1.131104 9.451904 2 2 71 51 1 2 828259 solved 12.83398 1.171875 11.66211 3 3 82 46	No, I did not feel anything like this	27	Male	I am right handed	Corrected	Bachelor's degree	Intermediate	Pakistani	Urdu	Yes, it did.
2014-03-16 21:03:31	629437	2 629437 move 10.92578 1.25 9.675781 1 1 98 78 2 629437 move 18.00781 1.546875 16.46094 2 2 89 85 2 629437 solved 22.14844 1.160156 20.98828 3 3 80 96	Yes, I felt exactly like this	31	Male	I am right handed	Normal	Some college, no degree	Advanced	Mexican	Spanish	Yes, it did.
2014-03-16 21:04:51	296094	2 629437 move 10.92578 1.25 9.675781 1 1 98 78 2 629437 move 18.00781 1.546875 16.46094 2 2 89 85 2 629437 solved 22.14844 1.160156 20.98828 3 3 80 96	Yes, I felt exactly like this	44	Female	I am right handed	Normal	Some college, no degree	Basic	bulgarian	bulgarian	Yes, it did.
2014-03-16 21:06:00	265225	1,2,265225,move,6.429688,2.039063,4.390625,1,1,100,66, 1,2,265225,move,8.210938,0.984375,7.226563,2,2,82,73, 1,2,265225,falsetrial,18.28906,1.398438,16.89063,3,3,69,100, 1,2,265225,restart,19.85938,0,19.85938,3,4,0,0, 1,2,265225,move,27.15625,0.578125,26.57813,1,5,87,67, 1,2,265225,move,28.90625,1.09375,27.8125,2,6,98,62, 1,2,265225,falsetrial,30.50781,0.7578125,29.75,3,7,84,120, 1,2,265225,resta…	I did not solve the task	23	Male	I am right handed	Normal	High school graduate	Advanced	Germany	German	Yes, it did.
2014-03-16 21:08:29	749158	1,2,749158,move,5.953125,1.78125,4.171875,1,1,109,85, 1,2,749158,move,9.570313,1.953125,7.617188,2,2,111,78, 1,2,749158,falsetrial,13.50781,1.21875,12.28906,3,3,69,96, 1,2,749158,restart,14.75,0,14.75,3,4,0,0, 1,2,749158,move,25.85156,1.960938,23.89063,1,5,64,85, 1,2,749158,move,31.25781,3.78125,27.47656,2,6,118,96, 1,2,749158,falsetrial,35.49219,1.195313,34.29688,3,7,69,78, 1,2,749158,restart,38…	Yes, I felt exactly like this	24	Male	I am left handed	Normal	Some college, no degree	Intermediate	Yemeni	Arabic	No, it crashed several times.
2014-03-16 21:19:52	535001	1,2,535001,move,9.25,0.859375,8.390625,1,1,91,73, 1,2,535001,move,19.26563,0.640625,18.625,2,2,89,67, 1,2,535001,falsetrial,22.96875,1,21.96875,3,3,82,62, 1,2,535001,restart,25.04688,0,25.04688,3,4,0,0, 1,2,535001,move,34.4375,0.921875,33.51563,1,5,64,113, 1,2,535001,move,36.42188,0.703125,35.71875,2,6,71,120, 1,2,535001,falsetrial,44.8125,0.875,43.9375,3,7,69,107, 1,2,535001,restart,45.82813,0,4…	I did not solve the task	24	Male	I am right handed	Corrected	Master's degree	Intermediate	cz	czech	No, it crashed several times.
2014-03-16 21:21:08	727231	1 2 727231 move 21.45801 2.906982 18.55103 1 1 109 67 1 2 727231 move 27.27686 3.729004 23.54785 2 2 118 62 1 2 727231 falsetrial 38.66992 2.987061 35.68286 3 3 111 73 1 2 727231 restart 43.19507 0 43.19507 3 4 0 0 1 2 727231 move 75.93286 2.226807 73.70605 1 5 71 67 1 2 727231 move 81.82593 1.714844 80.11108 2 6 64 62 1 2 727231 falsetrial 88.86694 2.52002 86.34692 3 7 111 107 1 2 727231 restart…	I did not solve the task	53	Male	I am right handed	Normal	Master's degree	Advanced	pakistani	urdu	Yes, it did.
2014-03-16 21:21:56	92938	1 2 92938 move 8.242188 6.3125 1.929688 1 1 98 96 1 2 92938 move 12.14063 1.054688 11.08594 2 2 80 78 1 2 92938 solved 14.34375 1.171875 13.17188 3 3 89 85	I solved the task	40	Male	I am right handed	Normal	Bachelor's degree	Intermediate	Romanian	Romana	Yes, it did.
2014-03-16 21:22:04	384396	1,2,384396,move,88.64453,1.398438,87.24609,1,1,100,49, 1,2,384396,move,94.16406,1.175781,92.98828,2,2,82,46, 1,2,384396,falsetrial,96.68359,0.8398438,95.84375,3,3,64,51, 1,2,384396,restart,98.91016,0,98.91016,3,4,0,0, 1,2,384396,move,102.7969,1.128906,101.668,1,5,91,113, 1,2,384396,move,104.4922,0.8632813,103.6289,2,6,100,120, 1,2,384396,falsetrial,108.832,1.011719,107.8203,3,7,89,91, 1,2,384396,…	I did not solve the task	35	Female	I am left handed	Corrected	Some college, no degree	It is my mother tongue	Native American	English	Yes, it did.
2014-03-16 21:22:11	95303	1 1 95303 move 25.73047 1.898438 23.83203 1 1 87 73 1 1 95303 move 28.73047 1.371094 27.35938 2 2 80 66 1 1 95303 restart 43.74609 0 43.74609 2 3 0 0 1 1 95303 move 83.41797 1.128906 82.28906 1 4 82 62 1 1 95303 move 93.22656 0.90625 92.32031 2 5 84 66 1 1 95303 falsetrial 97.86719 1.492188 96.375 3 6 118 73 1 1 95303 restart 99.67969 0 99.67969 3 7 0 0 1 1 95303 move 134.5391 0.859375 133.6797 1…	Yes, I felt exactly like this	32	Female	I am right handed	Corrected	Bachelor's degree	Advanced	serbian	serbian	Yes, it did.
2014-03-16 21:26:07	106381	1,2,106381,move,18.89063,1.125,17.76563,1,1,100,116, 1,2,106381,move,20.875,0.75,20.125,2,2,89,107, 1,2,106381,restart,28.5,0,28.5,2,3,0,0, 1,2,106381,move,48.53125,1.21875,47.3125,1,4,91,131, 1,2,106381,move,53.29688,1.03125,52.26563,2,5,89,129, 1,2,106381,falsetrial,57.14063,0.671875,56.46875,3,6,82,136, 1,2,106381,restart,58.45313,0,58.45313,3,7,0,0, 1,2,106381,move,71.3125,0.765625,70.54688,1…	Yes, I felt exactly like this	27	Male	I am right handed	Normal	Bachelor's degree	Intermediate	Spain	Spanish	Yes, it did.
2014-03-16 21:27:32	262067	1,2,262067,move,30.39844,0.828125,29.57031,1,1,89,107, 1,2,262067,move,32.51563,0.8828125,31.63281,2,2,91,116, 1,2,262067,falsetrial,36.71094,0.84375,35.86719,3,3,87,91, 1,2,262067,restart,39.15625,0,39.15625,3,4,0,0, 1,2,262067,move,66.83594,1.054688,65.78125,1,5,82,73, 1,2,262067,move,70.01563,0.9375,69.07813,2,6,69,66, 1,2,262067,falsetrial,77.67188,0.921875,76.75,3,7,87,69, 1,2,262067,restart…	Yes, I felt exactly like this	25	Male	I am right handed	Normal	Bachelor's degree	Intermediate	Serbian	Serbian	Yes, it did.
2014-03-16 21:28:00	687070	1 2 687070 move 11.15625 5.273438 5.882813 1 1 109 129 1 2 687070 move 13.69141 1.320313 12.37109 2 2 111 131 1 2 687070 solved 16.28516 1.53125 14.75391 3 3 100 136	Yes, I felt exactly like this	34	Male	I am right handed	Normal	High school graduate	Intermediate	indonesia	indonesia	Yes, it did.
2014-03-16 21:28:12	993848	1,2,993848,move,5.424805,3.304688,2.120117,1,1,98,147, 1,2,993848,move,8.608887,2.018066,6.59082,2,2,87,125, 1,2,993848,falsetrial,12.28223,2.371094,9.911133,3,3,80,83, 1,2,993848,restart,16.1001,0,16.1001,3,4,0,0, 1,2,993848,move,19.89697,2.841797,17.05518,1,5,93,117, 1,2,993848,move,22.10498,0.921875,21.18311,2,6,102,133, 1,2,993848,falsetrial,23.64893,0.777832,22.87109,3,7,84,95, 1,2,993848,re…	I did not solve the task	23	Male	I am right handed	Normal	Bachelor's degree	Advanced	Indian	Telugu	Yes, it did.
2014-03-16 21:29:19	603146	1,2,603146,move,6.303711,1.93457,4.369141,1,1,100,136, 1,2,603146,move,10.15332,2.230469,7.922852,2,2,111,131, 1,2,603146,solved,12.5498,1.228516,11.32129,3,3,109,129,	Yes, I felt exactly like this	36	Male	I am right handed	Normal	Master's degree	Advanced	bangladeshi	bangla	Yes, it did.
2014-03-16 21:30:59	600415	1,2,600415,move,192.7695,1.4375,191.332,1,1,111,131, 1,2,600415,move,202.3828,2.359375,200.0234,2,2,109,129, 1,2,600415,solved,205.4102,1.890625,203.5195,3,3,100,136,	Yes, I felt exactly like this	25	Male	I am right handed	Normal	Bachelor's degree	It is my mother tongue	white	english	Yes, it did.
2014-03-16 21:32:50	259457	1 2 259457 move 59.32813 3.554688 55.77344 1 1 98 107 1 2 259457 move 74.58594 1.085938 73.5 2 2 107 98 1 2 259457 falsetrial 78.42969 1.546875 76.88281 3 3 69 107 1 2 259457 restart 82.64844 0 82.64844 3 4 0 0 1 2 259457 move 87.35156 1.109375 86.24219 1 5 71 107 1 2 259457 move 125.1484 1.179688 123.9688 2 6 64 116 1 2 259457 falsetrial 132.2109 2.492188 129.7188 3 7 69 113 1 2 259457 restart 1…	I did not solve the task	33	Female	I am right handed	Normal	High school graduate	Advanced	bulgarian	bulgarian	Yes, it did.
2014-03-16 21:37:47	587338	1,2,587338,move,19.4375,3.421875,16.01563,1,1,118,66, 1,2,587338,restart,35.89063,0,35.89063,1,2,0,0, 1,2,587338,move,42.98438,1.40625,41.57813,1,3,64,95, 1,2,587338,move,47,2.5625,44.4375,2,4,69,104, 1,2,587338,falsetrial,50,1.203125,48.79688,3,5,71,86, 1,2,587338,restart,54.10938,0,54.10938,3,6,0,0, 1,2,587338,move,71.8125,2,69.8125,1,7,89,85, 1,2,587338,move,75.54688,1.609375,73.9375,2,8,91,78…	No, I did not feel anything like this	50	Male	I am right handed	Normal	Some college, no degree	It is my mother tongue	white	english	Yes, it did.
2014-03-16 21:42:16	317792	1,2,317792,move,11.63281,6.125,5.507813,1,1,100,116, 1,2,317792,move,13.84375,0.8125,13.03125,2,2,111,129, 1,2,317792,restart,17.10156,0,17.10156,2,3,0,0, 1,2,317792,move,29.99219,1.265625,28.72656,1,4,82,46, 1,2,317792,move,34.88281,0.5234375,34.35938,2,5,69,49, 1,2,317792,solved,36.15625,0.40625,35.75,3,6,71,51,	Yes, I felt exactly like this	29	Male	I am right handed	Normal	Master's degree	Advanced	swedish	english	Yes, it did.
2014-03-16 21:42:27	834546	1,2,834546,move,5.652832,1.266113,4.386719,1,1,109,107, 1,2,834546,move,12.02197,2.803223,9.21875,2,2,89,116, 1,2,834546,falsetrial,21.56494,1.138184,20.42676,3,3,98,89, 1,2,834546,restart,24.30273,0,24.30273,3,4,0,0, 1,2,834546,move,57.2207,1.616699,55.604,1,5,91,113, 1,2,834546,move,59.98975,1.579102,58.41064,2,6,69,107, 1,2,834546,falsetrial,63.54785,1.28125,62.2666,3,7,64,120, 1,2,834546,rest…	Yes, I felt exactly like this	41	Male	I am right handed	Normal	Master's degree	Advanced	INDIAN	BENGALI	Yes, it did.
2014-03-16 21:44:27	759793	1,2,759793,move,24.35938,1.5,22.85938,1,1,71,73, 1,2,759793,restart,59.67188,0,59.67188,1,2,0,0, 1,2,759793,impasse,62.20313,0,62.20313,0,3,0,0, 1,2,759793,impasse,62.5,0,62.5,0,4,0,0, 1,2,759793,impasse,62.79688,0,62.79688,0,5,0,0, 1,2,759793,impasse,63.03125,0,63.03125,0,6,0,0, 1,2,759793,impasse,63.35938,0,63.35938,0,7,0,0, 1,2,759793,move,101.3438,1.890625,99.45313,1,8,100,120, 1,2,759793,mov…	I did not solve the task	51	Male	I am right handed	Corrected	Bachelor's degree	It is my mother tongue	American	English	Yes, it did.
2014-03-16 21:45:07	701764	1,2,701764,move,15.02344,1.6875,13.33594,1,1,91,99, 1,2,701764,move,19.30078,2.644531,16.65625,2,2,89,83, 1,2,701764,falsetrial,26.98438,1.46875,25.51563,3,3,100,105, 1,2,701764,restart,28.44922,0,28.44922,3,4,0,0, 1,2,701764,move,50.24219,3.246094,46.99609,1,5,64,55, 1,2,701764,move,53.23828,1.753906,51.48438,2,6,69,53, 1,2,701764,falsetrial,55.99219,1.796875,54.19531,3,7,71,68, 1,2,701764,resta…	Yes, I felt exactly like this	47	Male	I am right handed	Corrected	Some college, no degree	It is my mother tongue	American	English	Yes, it did.
2014-03-16 21:50:29	834439	a1,2,834439,move,70.49219,1.035156,69.45703,1,1,118,116, 1,2,834439,move,76.96094,1.191406,75.76953,2,2,109,107, 1,2,834439,falsetrial,81.37891,1.183594,80.19531,3,3,100,118, 1,2,834439,restart,83.30859,0,83.30859,3,4,0,0, 1,2,834439,move,92.55859,1.121094,91.4375,1,5,80,62, 1,2,834439,move,96.41016,1.484375,94.92578,2,6,69,67, 1,2,834439,falsetrial,101.793,1.617188,100.1758,3,7,89,113, 1,2,83443…	I did not solve the task	31	Female	I am right handed	Corrected	Bachelor's degree	It is my mother tongue	American	English	Yes, it did.
2014-03-16 21:54:33	429257	1,2,429257,move,5.03125,1.617188,3.414063,1,1,98,116, 1,2,429257,move,19.35938,1.445313,17.91406,2,2,109,107, 1,2,429257,falsetrial,42.90625,1.671875,41.23438,3,3,93,109, 1,2,429257,restart,44.82813,0,44.82813,3,4,0,0, 1,2,429257,move,49.78125,1.828125,47.95313,1,5,98,116, 1,2,429257,move,78.98438,7.53125,71.45313,2,6,109,107, 1,2,429257,impasse,92.92188,0,92.92188,2,7,0,0, 1,2,429257,restart,95.…	I did not solve the task	24	Female	I am right handed	Normal	Some college, no degree	Intermediate	British	English	Yes, it did.
2014-03-16 21:55:12	29141	1,2,29141,move,88.60156,2.117188,86.48438,1,1,100,136, 1,2,29141,move,105.9531,1.304688,104.6484,2,2,89,95, 1,2,29141,falsetrial,109.3906,1.203125,108.1875,3,3,91,85, 1,2,29141,restart,113.0625,0,113.0625,3,4,0,0, 1,2,29141,move,131.3438,1.570313,129.7734,1,5,118,66, 1,2,29141,move,135.0234,1.46875,133.5547,2,6,87,73, 1,2,29141,falsetrial,140.5625,1.726563,138.8359,3,7,109,87, 1,2,29141,restart,1…	Yes, I felt exactly like this	23	Male	I am right handed	Normal	Some college, no degree	Basic	Ukruine	Ukruine	Yes, it did.
2014-03-16 21:55:37	18735	1 2 18735 move 4.546875 1.09375 3.453125 1 1 109 129 1 2 18735 move 6.8125 0.9375 5.875 2 2 111 131 1 2 18735 solved 9.640625 1.71875 7.921875 3 3 100 136	Yes, I felt exactly like this	27	Female	I am right handed	Normal	Master's degree	Basic	bulgarian	bulgarian	Yes, it did.
2014-03-16 21:56:30	797497	1,2,797497,move,14.55078,4.464844,10.08594,1,1,89,107, 1,2,797497,move,30.20703,3.496094,26.71094,2,2,109,113, 1,2,797497,impasse,41.82422,0,41.82422,2,3,0,0, 1,2,797497,impasse,43.94141,0,43.94141,2,4,0,0, 1,2,797497,restart,50.17578,2.097656,48.07813,2,5,0,0, 1,2,797497,move,87.55078,0.7304688,86.82031,1,6,98,107, 1,2,797497,move,102.3438,1.828125,100.5156,2,7,118,116, 1,2,797497,falsetrial,107…	angry, could not solve, directions are not clear as to what to do with the removed sticks. Move them in the area? outside of the area? Felt like a darn fool	48	Female	I am right handed	Corrected	Bachelor's degree	It is my mother tongue	American	English	Yes, it did.
2014-03-16 21:56:46	771252	1,2,771252,move,36.92188,1.6875,35.23438,1,1,69,113, 1,2,771252,move,46.70313,1.34375,45.35938,2,2,64,120, 1,2,771252,restart,52.48438,0,52.48438,2,3,0,0, 1,2,771252,move,65.1875,1.65625,63.53125,1,4,82,96, 1,2,771252,move,71.42188,1.84375,69.57813,2,5,100,85, 1,2,771252,impasse,79.60938,0,79.60938,2,6,0,0, 1,2,771252,restart,80.70313,0,80.70313,2,7,0,0, 1,2,771252,impasse,150.8906,0,150.8906,0,8…	I did not solve the task	39	Male	I am left handed	Corrected	Bachelor's degree	Advanced	venezuelan	spanish	Yes, it did.
2014-03-16 21:58:40	456357	1,2,456357,move,7.367188,1.171875,6.195313,1,1,82,62, 1,2,456357,move,18.71094,3.5625,15.14844,2,2,64,66, 1,2,456357,falsetrial,22.90625,1.453125,21.45313,3,3,118,73, 1,2,456357,restart,24.00781,0,24.00781,3,4,0,0, 1,2,456357,move,29.95313,2.085938,27.86719,1,5,100,107, 1,2,456357,move,41.22656,0.8046875,40.42188,2,6,118,116, 1,2,456357,falsetrial,43.70313,1.007813,42.69531,3,7,111,73, 1,2,456357…	I did not solve the task	23	Female	I am right handed	Normal	Master's degree	Advanced	Polish	Polish	Yes, it did.
2014-03-16 21:58:42	501553	1,2,501553,move,6.523438,0.984375,5.539063,1,1,102,136, 1,2,501553,move,8.757813,1.0625,7.695313,2,2,93,131, 1,2,501553,falsetrial,10.98438,1.1875,9.796875,3,3,84,129, 1,2,501553,restart,11.97656,0,11.97656,3,4,0,0, 1,2,501553,move,16.23438,0.953125,15.28125,1,5,82,62, 1,2,501553,move,18.23438,0.9921875,17.24219,2,6,100,67, 1,2,501553,falsetrial,33.03125,0.7734375,32.25781,3,7,111,82, 1,2,501553,…	I did not solve the task	16	Male	I am right handed	Normal	Less than high school	Basic	Romanian	romanian	Yes, it did.
2014-03-16 22:00:28	700757	1,2,700757,move,71.28125,1.6875,69.59375,1,1,102,120, 1,2,700757,move,76.01563,2.015625,74,2,2,98,116, 1,2,700757,falsetrial,83.79688,2.359375,81.4375,3,3,100,107, 1,2,700757,restart,86.07813,0,86.07813,3,4,0,0, 1,2,700757,move,301.1855,2.375,298.8105,1,5,82,104, 1,2,700757,move,307.998,1.625,306.373,2,6,64,113, 1,2,700757,falsetrial,311.1855,1.671875,309.5137,3,7,69,115, 1,2,700757,restart,313.0…	I did not solve the task	30	Female	I am right handed	Corrected	Bachelor's degree	Advanced	Filipino	Tagalog	Yes, it did.
2014-03-16 22:01:26	875653	1,2,875653,move,14.78809,0.8505859,13.9375,1,1,82,51, 1,2,875653,move,20.86816,4.674805,16.19336,2,2,100,82, 1,2,875653,restart,25.1709,0,25.1709,2,3,0,0, 1,2,875653,move,27.10742,0.8417969,26.26563,1,4,69,66, 1,2,875653,move,31.74805,2.258789,29.48926,2,5,64,51, 1,2,875653,falsetrial,36.82813,0.9951172,35.83301,3,6,51,73, 1,2,875653,restart,38.63184,0,38.63184,3,7,0,0, 1,2,875653,move,58.01953,0…	Yes, I felt exactly like this	27	Male	I am right handed	Normal	Bachelor's degree	Intermediate	Indian	Gujarati	Yes, it did.
2014-03-16 22:04:00	278256	1 2 278256 move 7.335938 0.9453125 6.390625 1 1 87 67 1 2 278256 move 8.769531 0.5625 8.207031 2 2 71 51 1 2 278256 falsetrial 12.92969 0.4882813 12.44141 3 3 102 104 1 2 278256 restart 14.21094 0 14.21094 3 4 0 0 1 2 278256 impasse 19.96875 0 19.96875 0 5 0 0 1 2 278256 move 22.36328 0.6679688 21.69531 1 6 109 107 1 2 278256 move 24.74609 0.6015625 24.14453 2 7 89 116 1 2 278256 falsetrial 31.02…	Yes, I felt exactly like this	27	Male	I am left handed	Normal	High school graduate	Intermediate	mexican	Spanish	Yes, it did.
2014-03-16 22:05:57	832410	1,2,832410,move,10.21875,1.554688,8.664063,1,1,80,62, 1,2,832410,move,14.19531,1.640625,12.55469,2,2,82,67, 1,2,832410,falsetrial,18.60156,1.253906,17.34766,3,3,102,120, 1,2,832410,restart,21.39453,0,21.39453,3,4,0,0, 1,2,832410,move,23.90625,1.105469,22.80078,1,5,69,67, 1,2,832410,move,31.30078,1.097656,30.20313,2,6,118,62, 1,2,832410,falsetrial,35.91406,1.648438,34.26563,3,7,89,118, 1,2,832410,…	I did not solve the task	41	Male	I am right handed	Normal	Some college, no degree	It is my mother tongue	us	english	Yes, it did.
2014-03-16 22:08:01	259030	1,2,259030,move,81.39844,1.515625,79.88281,1,1,89,47, 1,2,259030,move,84.39063,1.8125,82.57813,2,2,98,62, 1,2,259030,falsetrial,86.35938,0.9765625,85.38281,3,3,80,44, 1,2,259030,restart,94.48438,0,94.48438,3,4,0,0, 1,2,259030,move,109.4531,3.039063,106.4141,1,5,82,120, 1,2,259030,restart,133.4453,0,133.4453,1,6,0,0, 1,2,259030,move,136.2344,1.304688,134.9297,1,7,89,67, 1,2,259030,move,143.3203,6.…	No, I did not feel anything like this	34	Male	I am right handed	Normal	Some college, no degree	Intermediate	Poland	Polish	Yes, it did.
2014-03-16 22:10:12	839688	1,2,839688,move,18.23828,1.238281,17,1,1,87,67, 1,2,839688,move,22.62891,1.351563,21.27734,2,2,64,62, 1,2,839688,falsetrial,27.98438,1.546875,26.4375,3,3,98,60, 1,2,839688,restart,32.74609,0,32.74609,3,4,0,0, 1,2,839688,move,51.17578,2.105469,49.07031,1,5,118,120, 1,2,839688,move,56.71875,1.289063,55.42969,2,6,109,113, 1,2,839688,falsetrial,63.21484,1.953125,61.26172,3,7,69,73, 1,2,839688,restart…	No, I did not feel anything like this	52	Male	I am right handed	Normal	Bachelor's degree	Advanced	Filipino	Tagalog	Yes, it did.
2014-03-16 22:15:47	273038	1,2,273038,move,9.429688,0.90625,8.523438,1,1,109,107, 1,2,273038,move,14.44531,0.8046875,13.64063,2,2,118,109, 1,2,273038,falsetrial,17.05469,1.492188,15.5625,3,3,111,116, 1,2,273038,restart,18.69531,0,18.69531,3,4,0,0, 1,2,273038,move,26.39063,2.0625,24.32813,1,5,100,78, 1,2,273038,move,29.48438,0.921875,28.5625,2,6,91,96, 1,2,273038,falsetrial,32.22656,1.40625,30.82031,3,7,89,85, 1,2,273038,re…	I did not solve the task	26	Male	I am right handed	Normal	Master's degree	Advanced	Greek	Greek	Yes, it did.
2014-03-16 22:16:20	256360	1,2,256360,move,105.2813,1.414063,103.8672,1,1,89,67, 1,2,256360,move,113.9375,1.945313,111.9922,2,2,118,62, 1,2,256360,falsetrial,115.9375,0.9453125,114.9922,3,3,93,89, 1,2,256360,restart,120.1328,0,120.1328,3,4,0,0, 1,2,256360,move,155.5234,1.421875,154.1016,1,5,111,95, 1,2,256360,move,157.2734,0.96875,156.3047,2,6,109,86, 1,2,256360,falsetrial,158.8125,0.6953125,158.1172,3,7,118,104, 1,2,25636…	Yes, I felt exactly like this	37	Male	I am right handed	Normal	Master's degree	Intermediate	Algerian	Arabic	Yes, it did.
2014-03-19 15:49:36	500	1,2,500,move,3.546875,1.15625,2.390625,1,1,84,86, 1,2,500,move,7.117188,2.109375,5.007813,2,2,91,95, 1,2,500,solved,8.9375,0.8203125,8.117188,3,3,102,104,	Yes, I felt exactly like this	20	Male	I am right handed	Normal	Bachelor's degree	Intermediate	indian	tamil	Yes, it did.
2014-03-19 15:55:15	46735	1,2,46735,move,18.01172,0.8710938,17.14063,1,1,102,66, 1,2,46735,move,21.07813,0.609375,20.46875,2,2,93,73, 1,2,46735,restart,31.44141,0,31.44141,2,3,0,0, 1,2,46735,move,76.14844,0.6953125,75.45313,1,4,89,67, 1,2,46735,move,77.53125,0.5234375,77.00781,2,5,69,62, 1,2,46735,falsetrial,80.80469,0.6328125,80.17188,3,6,71,73, 1,2,46735,restart,83.01953,0,83.01953,3,7,0,0, 1,2,46735,move,86.55859,0.507…	Yes, I felt exactly like this	18	Male	I am right handed	Corrected	Some college, no degree	Advanced	German	Arabic	Yes, it did.
2014-03-19 16:01:32	848614	1,2,848614,move,140.0469,1.84375,138.2031,1,1,109,85, 1,2,848614,move,142.2031,1.15625,141.0469,2,2,111,78, 1,2,848614,falsetrial,144.2031,1.375,142.8281,3,3,118,96, 1,2,848614,restart,147.25,0,147.25,3,4,0,0, 1,2,848614,move,157.0156,0.96875,156.0469,1,5,91,95, 1,2,848614,move,158.3281,0.765625,157.5625,2,6,84,86, 1,2,848614,solved,161.1406,0.6875,160.4531,3,7,102,104,	Yes, I felt exactly like this	33	Male	I am right handed	Corrected	Bachelor's degree	Intermediate	Algerian	Amazigh	Yes, it did.
2014-03-19 16:06:05	395352	1,2,395352,move,4.601563,2.261719,2.339844,1,1,98,107, 1,2,395352,move,6.535156,0.9023438,5.632813,2,2,109,116, 1,2,395352,falsetrial,13.53906,0.6523438,12.88672,3,3,71,66, 1,2,395352,restart,15.13281,0,15.13281,3,4,0,0, 1,2,395352,move,19.95313,2.167969,17.78516,1,5,89,120, 1,2,395352,move,24.00781,1.214844,22.79297,2,6,82,67, 1,2,395352,falsetrial,26.37891,0.515625,25.86328,3,7,80,62, 1,2,39535…	Yes, I felt exactly like this	21	Male	I am right handed	Normal	High school graduate	Intermediate	Hungarian	Hungarian	Yes, it did.
2014-03-19 16:07:14	12433	1 2 12433 move 10.23438 1.890625 8.34375 1 1 111 113 1 2 12433 move 15.9375 2.203125 13.73438 2 2 109 107 1 2 12433 falsetrial 19.53125 2.09375 17.4375 3 3 91 120 1 2 12433 restart 20.95313 0 20.95313 3 4 0 0 1 2 12433 move 24.03125 1.171875 22.85938 1 5 71 73 1 2 12433 move 26.35938 1.75 24.60938 2 6 69 67 1 2 12433 falsetrial 29.01563 1.203125 27.8125 3 7 109 107 1 2 12433 restart 30.46875 0 30…	Yes, I felt exactly like this	21	Female	I am right handed	Normal	Bachelor's degree	It is my mother tongue	Filipino	English	Yes, it did.
2014-03-19 16:08:41	823346	1,2,823346,move,7.023438,1.640625,5.382813,1,1,82,66, 1,2,823346,move,10.35156,1.503906,8.847656,2,2,100,120, 1,2,823346,falsetrial,15.33594,1.96875,13.36719,3,3,89,107, 1,2,823346,restart,16.69922,0,16.69922,3,4,0,0, 1,2,823346,move,37.27344,1.050781,36.22266,1,5,89,67, 1,2,823346,move,42.95313,0.875,42.07813,2,6,102,120, 1,2,823346,falsetrial,45.14453,1.105469,44.03906,3,7,82,66, 1,2,823346,res…	I did not solve the task	28	Female	I am right handed	Normal	Bachelor's degree	Intermediate	italian	italian	at the end, i could not click "ok"
2014-03-19 16:09:35	420621	1,2,420621,move,191.6406,1.285156,190.3555,1,1,69,47, 1,2,420621,move,193.8086,1.300781,192.5078,2,2,71,53, 1,2,420621,falsetrial,198.4961,3.921875,194.5742,3,3,64,46, 1,2,420621,restart,200.5391,0,200.5391,3,4,0,0, 1,2,420621,move,205.3438,1.167969,204.1758,1,5,71,53, 1,2,420621,move,207.832,1.617188,206.2148,2,6,69,47, 1,2,420621,falsetrial,210.625,1.289063,209.3359,3,7,82,46, 1,2,420621,restar…	No, I did not feel anything like this	30	Male	I am left handed	Normal	Bachelor's degree	Intermediate	greek	greek	Yes, it did.
2014-03-19 16:10:17	597180	1 2 597180 impasse 23.43359 0 23.43359 0 1 0 0 1 2 597180 impasse 88.57813 0 88.57813 0 2 0 0 1 2 597180 move 105.1406 0.859375 104.2813 1 3 98 107 1 2 597180 move 108.3516 1.660156 106.6914 2 4 109 116 1 2 597180 impasse 126.1953 0 126.1953 2 5 0 0 1 2 597180 restart 133.3008 0 133.3008 2 6 0 0 1 2 597180 move 149.9883 1.160156 148.8281 1 7 89 67 1 2 597180 move 167.9844 2.441406 165.543 2 8 91 …	I did not solve the task	35	Female	I am right handed	Corrected	Master's degree	Advanced	China	Chinese	Yes, it did.
2014-03-19 16:10:27	106534	1,2,106534,impasse,4.25,0,4.25,0,1,0,0, 1,2,106534,move,28.30078,1.242188,27.05859,1,2,69,67, 1,2,106534,move,30.80469,1.074219,29.73047,2,3,80,62, 1,2,106534,falsetrial,32.91406,1.238281,31.67578,3,4,71,73, 1,2,106534,restart,34.32031,0,34.32031,3,5,0,0, 1,2,106534,move,43.28516,3.980469,39.30469,1,6,109,129, 1,2,106534,move,48.61328,1.128906,47.48438,2,7,111,131, 1,2,106534,solved,51.38672,1.92…	I did not solve the task	34	Male	I am left handed	Normal	Some college, no degree	Intermediate	turkish	english	Yes, it did.
2014-03-19 16:11:57	845319	1 845319 move 16.78516 2.597656 14.1875 1 1 82 120 1 845319 move 22.30469 1.390625 20.91406 2 2 69 113 1 845319 falsetrial 26.01953 1.925781 24.09375 3 3 64 107 1 845319 restart 27.93359 0 27.93359 3 4 0 0 1 845319 move 383.4492 1.472656 381.9766 1 5 98 116 1 845319 move 393.7148 3.171875 390.543 2 6 84 98 1 845319 falsetrial 398.3164 2.023438 396.293 3 7 116 84 1 845319 restart 400.3984 0 400.39…	I did not solve the task	45	Male	I am left handed	Normal	Some college, no degree	It is my mother tongue	english	english	Yes, it did.
2014-03-19 16:12:10	404050	1,2,404050,move,17.05078,1.886719,15.16406,1,1,82,49, 1,2,404050,move,20.67578,1.28125,19.39453,2,2,71,51, 1,2,404050,solved,23.29297,1.175781,22.11719,3,3,69,46,	No, I did not feel anything like this	45	Male	I am right handed	Normal	Bachelor's degree	Basic	spanish	spanish	Yes, it did.
2014-03-19 16:12:17	927304	1,2,927304,move,25.08203,2.320313,22.76172,1,1,80,67, 1,2,927304,move,35.15625,1.035156,34.12109,2,2,118,116, 1,2,927304,falsetrial,37.94922,1.617188,36.33203,3,3,111,107, 1,2,927304,restart,39.68359,0,39.68359,3,4,0,0, 1,2,927304,move,116.5547,1.105469,115.4492,1,5,64,66, 1,2,927304,move,120.2109,1.289063,118.9219,2,6,69,107, 1,2,927304,falsetrial,130.6445,1.484375,129.1602,3,7,109,73, 1,2,92730…	I did not solve the task	32	Female	I am right handed	Normal	Other advanced degree beyond a Master's degree	Intermediate	german	german	Yes, it did.
2014-03-19 16:13:19	746182	1 2 746182 move 55.41016 1.121094 54.28906 1 1 100 120 1 2 746182 move 74.91016 1.9375 72.97266 2 2 89 67 1 2 746182 restart 86.29297 0 86.29297 2 3 0 0 1 2 746182 move 96.40625 0.8007813 95.60547 1 4 109 73 1 2 746182 move 105.207 1.152344 104.0547 2 5 111 66 1 2 746182 restart 111.5352 0 111.5352 2 6 0 0 1 2 746182 move 121.0234 4.371094 116.6523 1 7 100 136 1 2 746182 move 126.9297 1.324219 12…	I did not solve the task	43	Male	I am right handed	Corrected	Bachelor's degree	It is my mother tongue	American	English	Yes, it did.
2014-03-19 16:14:09	915265	1,2,915265,move,16.45703,1.109375,15.34766,1,1,93,73, 1,2,915265,restart,24.96094,0,24.96094,1,2,0,0, 1,2,915265,move,32.14063,1.308594,30.83203,1,3,91,73, 1,2,915265,move,48.80859,1.1875,47.62109,2,4,71,66, 1,2,915265,falsetrial,62.13281,1,61.13281,3,5,111,120, 1,2,915265,restart,64.95703,0,64.95703,3,6,0,0, 1,2,915265,move,82.01563,1.910156,80.10547,1,7,82,107, 1,2,915265,move,89.10938,1.53125,…	I did not solve the task	23	Male	I am right handed	Normal	High school graduate	Intermediate	tunisia	arab	Yes, it did.
2014-03-19 16:16:23	661130	1,2,661130,move,23.36719,5,18.36719,1,1,93,97, 1,2,661130,move,35.76563,3.179688,32.58594,2,2,118,106, 1,2,661130,falsetrial,43.45313,4.039063,39.41406,3,3,87,88, 1,2,661130,restart,49.11719,0,49.11719,3,4,0,0, 1,2,661130,move,60.35156,2.59375,57.75781,1,5,64,46, 1,2,661130,move,65.47656,1.867188,63.60938,2,6,71,31, 1,2,661130,falsetrial,68.69531,1.476563,67.21875,3,7,69,29, 1,2,661130,restart,74…	I did not solve the task	26	Female	I am right handed	Normal	Bachelor's degree	Intermediate	Bangladeshi	Bengali	No, it crashed several times.
2014-03-19 16:16:47	390439	1,2,390439,move,17.45313,1.21875,16.23438,1,1,109,116, 1,2,390439,move,20.36719,1.25,19.11719,2,2,118,107, 1,2,390439,falsetrial,23.94531,2.320313,21.625,3,3,111,118, 1,2,390439,restart,26.42188,0,26.42188,3,4,0,0, 1,2,390439,impasse,28.57813,0,28.57813,0,5,0,0, 1,2,390439,impasse,33.21484,0,33.21484,0,6,0,0, 1,2,390439,move,36.65625,1.699219,34.95703,1,7,111,120, 1,2,390439,move,39.43359,1.17578…	I did not solve the task	24	Female	I am left handed	Normal	Bachelor's degree	Intermediate	Asian	Chinese	Yes, it did.
2014-03-19 16:19:52	265286	1,2,265286,impasse,91.52734,0,91.52734,0,1,0,0, 1,2,265286,restart,93.11328,0,93.11328,0,2,0,0, 1,2,265286,impasse,94.21484,0,94.21484,0,3,0,0, 1,2,265286,move,129.4219,2.363281,127.0586,1,4,91,73, 1,2,265286,move,142.3359,2.28125,140.0547,2,5,100,66, 1,2,265286,falsetrial,147.8594,2.160156,145.6992,3,6,118,100, 1,2,265286,restart,862.0898,0,862.0898,3,48,0,0, 1,2,265286,notsolved,900.3789,30.019…	I did not solve the task	34	Male	I am right handed	Normal	Master's degree	Advanced	Spain	English	No, it crashed several times.
2014-03-19 16:20:00	211117	1 2 211117 move 18.69922 1.578125 17.12109 1 1 80 67 1 2 211117 move 23.67578 1.535156 22.14063 2 2 69 62 1 2 211117 falsetrial 26.50781 1.335938 25.17188 3 3 71 66 1 2 211117 restart 29.48438 0 29.48438 3 4 0 0 1 2 211117 move 35.07422 1.238281 33.83594 1 5 80 67 1 2 211117 move 38.05078 1.179688 36.87109 2 6 98 107 1 2 211117 falsetrial 41.89063 1.09375 40.79688 3 7 109 116 1 2 211117 restart 4…	I did not solve the task	27	Male	I am left handed	Corrected	Bachelor's degree	Advanced	venezuelan	spanish	Yes, it did.
2014-03-19 16:20:25	115414	1,2,115414,move,3.03125,0.9882813,2.042969,1,1,93,73, 1,2,115414,restart,7.398438,0,7.398438,1,2,0,0, 1,2,115414,move,11.18359,1.523438,9.660156,1,3,111,73, 1,2,115414,move,13.42969,1.351563,12.07813,2,4,109,66, 1,2,115414,restart,16.1875,0,16.1875,2,5,0,0, 1,2,115414,move,71.25,0.8671875,70.38281,1,6,100,120, 1,2,115414,move,73.64453,1.445313,72.19922,2,7,91,113, 1,2,115414,restart,81.54297,0,81…	I did not solve the task	41	Male	I am right handed	Corrected	Bachelor's degree	Intermediate	Russian	Russian	Yes, it did.
2014-03-19 16:28:55	548962	1,2,548962,move,5.539063,1.460938,4.078125,1,1,89,85, 1,2,548962,move,7.203125,0.890625,6.3125,2,2,80,78, 1,2,548962,solved,8.929688,0.921875,8.007813,3,3,98,96,	Yes, I felt exactly like this	22	Male	I am right handed	Normal	Bachelor's degree	Intermediate	Indian	Tamil	Yes, it did.
2014-03-19 16:32:47	865094	1,2,865094,move,13.99219,3.101563,10.89063,1,1,82,62, 1,2,865094,move,23.22656,1.703125,21.52344,2,2,87,67, 1,2,865094,falsetrial,27.23438,1.421875,25.8125,3,3,100,116, 1,2,865094,restart,32.32031,0,32.32031,3,4,0,0, 1,2,865094,move,36.8125,1.859375,34.95313,1,5,89,67, 1,2,865094,move,40.48438,1.390625,39.09375,2,6,98,62, 1,2,865094,falsetrial,51.58594,1.59375,49.99219,3,7,87,107, 1,2,865094,rest…	Yes, I felt exactly like this	20	Male	I am right handed	Normal	High school graduate	Intermediate	indian	hindi	Yes, it did.
2014-03-19 16:34:25	170850	1 2 170850 move 11.63281 1.867188 9.765625 1 1 89 67 1 2 170850 move 19.60156 1.40625 18.19531 2 2 80 62 1 2 170850 falsetrial 22.89844 1.179688 21.71875 3 3 91 73 1 2 170850 restart 26.09375 0 26.09375 3 4 0 0 1 2 170850 move 29.96094 1.742188 28.21875 1 5 80 67 1 2 170850 move 35.96094 1.210938 34.75 2 6 98 107 1 2 170850 falsetrial 40.24219 1.367188 38.875 3 7 89 116 1 2 170850 restart 41.6562…	I did not solve the task	25	Male	I am left handed	Corrected	Bachelor's degree	Advanced	Sri Lankan	Sinhala	Yes, it did.
2014-03-19 16:39:59	951398	1,2,951398,move,7.8125,2.203125,5.609375,1,1,91,113, 1,2,951398,restart,22.40625,0,22.40625,1,2,0,0, 1,2,951398,move,27.46875,1.578125,25.89063,1,3,93,95, 1,2,951398,move,29.46875,1.140625,28.32813,2,4,102,104, 1,2,951398,falsetrial,31,0.71875,30.28125,3,5,84,86, 1,2,951398,restart,34.14063,0,34.14063,3,6,0,0, 1,2,951398,move,41.375,1.4375,39.9375,1,7,100,73, 1,2,951398,move,43.98438,1.140625,42.…	Yes, I felt exactly like this	39	Male	I am right handed	Normal	High school graduate	Intermediate	Italian	Italian	Yes, it did.
2014-03-19 16:41:20	283200	1,2,283200,move,14.91406,2.492188,12.42188,1,1,100,73, 1,2,283200,move,23.51563,1.96875,21.54688,2,2,71,66, 1,2,283200,restart,40.27344,0,40.27344,2,3,0,0, 1,2,283200,move,79.5625,3.820313,75.74219,1,4,89,73, 1,2,283200,move,85.41406,1.226563,84.1875,2,5,100,66, 1,2,283200,falsetrial,91.78906,0.4765625,91.3125,3,6,102,100, 1,2,283200,restart,92.79688,0,92.79688,3,7,0,0, 1,2,283200,move,114.8672,1…	Yes, I felt exactly like this	19	Male	I am right handed	Normal	High school graduate	Intermediate	Indonesian	Indonesian	Yes, it did.
2014-03-19 16:41:54	638104	1,2,638104,move,83.66406,1.347656,82.31641,1,1,89,67, 1,2,638104,move,86.23438,1.6875,84.54688,2,2,82,62, 1,2,638104,impasse,100.1602,0,100.1602,2,3,0,0, 1,2,638104,falsetrial,116.3242,1.09375,115.2305,3,4,100,82, 1,2,638104,restart,118.5,0,118.5,3,5,0,0, 1,2,638104,move,122.6289,1.496094,121.1328,1,6,89,67, 1,2,638104,move,127.1172,1.054688,126.0625,2,7,100,62, 1,2,638104,falsetrial,130.1055,1.3…	I did not solve the task	40	Male	I am right handed	Normal	High school graduate	Intermediate	French	French	Yes, it did.
2014-03-19 16:47:13	651623	1,2,651623,move,14.70313,1.484375,13.21875,1,1,89,107, 1,2,651623,move,16.5625,0.921875,15.64063,2,2,82,116, 1,2,651623,falsetrial,18,0.828125,17.17188,3,3,100,89, 1,2,651623,restart,18.79688,0,18.79688,3,4,0,0, 1,2,651623,move,99.59375,1.296875,98.29688,1,5,91,67, 1,2,651623,move,102.9844,1.671875,101.3125,2,6,111,62, 1,2,651623,falsetrial,105.8906,1.53125,104.3594,3,7,118,111, 1,2,651623,restar…	Yes, I felt exactly like this	23	Male	I am right handed	Normal	High school graduate	Advanced	Hungarian	Hungarian	Yes, it did.
2014-03-19 16:47:20	196316	1,2,196316,move,16.28125,0.40625,15.875,1,1,102,104, 1,2,196316,move,17.53125,0.4375,17.09375,2,2,84,86, 1,2,196316,solved,22.09375,1,21.09375,3,3,91,95,	I did not solve the task	26	Male	I am right handed	Normal	High school graduate	Advanced	Brazil	Portuguese	Yes, it did.
2014-03-19 16:47:24	169476	1,2,169476,move,26.58984,2.867188,23.72266,1,1,93,113, 1,2,169476,move,28.98438,1.136719,27.84766,2,2,84,104, 1,2,169476,falsetrial,31.53906,1.152344,30.38672,3,3,102,93, 1,2,169476,restart,33.19531,0,33.19531,3,4,0,0, 1,2,169476,move,37.05078,1.066406,35.98438,1,5,102,113, 1,2,169476,move,39.26172,1.234375,38.02734,2,6,84,73, 1,2,169476,restart,120.2266,3.125,117.1016,2,7,0,0, 1,2,169476,move,12…	I thought I had solved it, but no it said I did not, hmm....	23	Male	I am right handed	Normal	Some college, no degree	It is my mother tongue	US	English	Yes, it did.
2014-03-19 16:55:37	974942	1,2,974942,move,3.898438,0.6484375,3.25,1,1,69,49, 1,2,974942,move,5.828125,1.140625,4.6875,2,2,71,51, 1,2,974942,solved,7.945313,0.703125,7.242188,3,3,82,46,	Yes, I felt exactly like this	26	Male	I am right handed	Normal	Bachelor's degree	Advanced	INDIAN	TAMIL	Yes, it did.
2014-03-19 17:01:27	864041	1,2,864041,move,5.175781,1.375,3.800781,1,1,100,136, 1,2,864041,move,6.867188,0.7148438,6.152344,2,2,109,129, 1,2,864041,solved,9.445313,0.5390625,8.90625,3,3,111,131,	I did not solve the task	25	Male	I am right handed	Normal	High school graduate	Intermediate	Hungarian	Hungary	Yes, it did.
2014-03-19 17:05:44	154584	1 2 154584 move 99.61328 1.449219 98.16406 1 1 82 66 1 2 154584 move 104.4844 1.597656 102.8867 2 2 64 73 1 2 154584 restart 118.375 10.50391 107.8711 2 3 0 0 1 2 154584 move 132.9844 0.953125 132.0313 1 4 82 67 1 2 154584 move 137.2422 3.488281 133.7539 2 5 71 62 1 2 154584 falsetrial 141.9805 2.007813 139.9727 3 6 64 138 1 2 154584 restart 145.0117 0 145.0117 3 7 0 0 1 2 154584 restart 180.5898…	Yes, I felt exactly like this	26	Male	I am right handed	Normal	Some college, no degree	Intermediate	Rumanian	Rumanian	Yes, it did.
2014-03-19 17:06:14	779340	1 2 779340 move 5.882813 0.875 5.007813 1 1 64 46 1 2 779340 move 11.77344 1.367188 10.40625 2 2 71 51 1 2 779340 falsetrial 13.69531 0.6328125 13.0625 3 3 69 49 1 2 779340 restart 15.82813 0 15.82813 3 4 0 0 1 2 779340 move 125.7266 0.765625 124.9609 1 5 64 46 1 2 779340 move 128.7266 0.8125 127.9141 2 6 71 51 1 2 779340 falsetrial 131.7813 0.6953125 131.0859 3 7 91 71 1 2 779340 restart 133.304…	Yes, I felt exactly like this	30	Male	I am right handed	Normal	Master's degree	Advanced	Indonesia	English	Yes, it did.
2014-03-19 17:08:50	703137	1,2,703137,move,8.171875,1.195313,6.976563,1,1,118,136, 1,2,703137,move,9.300781,0.4726563,8.828125,2,2,109,129, 1,2,703137,falsetrial,10.39453,0.4804688,9.914063,3,3,100,118, 1,2,703137,restart,12.58203,0,12.58203,3,4,0,0, 1,2,703137,move,28.79688,0.8007813,27.99609,1,5,69,67, 1,2,703137,move,33.34766,0.8242188,32.52344,2,6,80,62, 1,2,703137,falsetrial,36.36328,1.734375,34.62891,3,7,84,120, 1,2,…	I did not solve the task	23	Female	I am right handed	Corrected	Some college, no degree	Advanced	Chinese	Cantonese	Yes, it did.
2014-03-19 17:09:46	189572	1,2,189572,move,55.71094,1.851563,53.85938,1,1,64,136, 1,2,189572,move,60.21484,1.464844,58.75,2,2,69,129, 1,2,189572,falsetrial,62.44531,1.289063,61.15625,3,3,71,131, 1,2,189572,restart,64.0625,0,64.0625,3,4,0,0, 1,2,189572,move,76.59766,1.910156,74.6875,1,5,82,66, 1,2,189572,move,80.48828,1.148438,79.33984,2,6,69,73, 1,2,189572,falsetrial,83.50781,1.160156,82.34766,3,7,64,86, 1,2,189572,restart…	Yes, I felt exactly like this	29	Male	I am right handed	Normal	Master's degree	Intermediate	Italian	Italian	Yes, it did.
2014-03-19 17:12:06	675656	1,2,675656,impasse,242.0547,0,242.0547,0,1,0,0, 1,2,675656,move,329.6992,9.785156,319.9141,1,2,100,113, 1,2,675656,move,331.3477,0.953125,330.3945,2,3,118,120, 1,2,675656,falsetrial,358.6484,1.121094,357.5273,3,4,87,100, 1,2,675656,restart,371.6484,0,371.6484,3,5,0,0, 1,2,675656,impasse,469.1367,0,469.1367,0,6,0,0, 1,2,675656,move,623.5352,0.8476563,622.6875,1,7,64,46, 1,2,675656,move,624.7031,0.…	I did not solve the task	17	Male	I am right handed	Normal	Less than high school	Advanced	Greek	Greek	Yes, it did.
2014-03-19 17:13:31	483609	1,2,483609,move,54.29688,1.265625,53.03125,1,1,89,67,1,2,483609,move,64.90625,1,63.90625,2,2,91,73,1,2,483609,falsetrial,69.01563,1.125,67.89063,3,3,111,66,1,2,483609,restart,70.89063,0,70.89063,3,4,0,0,1,2,483609,move,97.92188,0.984375,96.9375,1,5,111,86,1,2,483609,move,99.5,0.734375,98.76563,2,6,118,104,1,2,483609,falsetrial,100.9863,0.8457031,100.1406,3,7,109,95,1,2,483609,restart,105.6563,0,1…	Yes, I felt exactly like this	29	Male	I am right handed	Normal	High school graduate	Advanced	Serbian	Serbian	Yes, it did.
2014-03-19 17:14:43	682233	1,2,682233,move,17.99219,1.273438,16.71875,1,1,91,73, 1,2,682233,move,22.16406,1.75,20.41406,2,2,100,66, 1,2,682233,falsetrial,26.01563,1.09375,24.92188,3,3,118,100, 1,2,682233,restart,28.39453,0,28.39453,3,4,0,0, 1,2,682233,move,36.47266,1.082031,35.39063,1,5,89,107, 1,2,682233,move,43.13281,2.1875,40.94531,2,6,91,113, 1,2,682233,falsetrial,46.26172,1.242188,45.01953,3,7,102,120, 1,2,682233,rest…	I did not solve the task	22	Female	I am right handed	Normal	Bachelor's degree	Intermediate	Bosnia and Hercegovina	Bosnian	Yes, it did.
2014-03-19 17:18:29	770993	1,2,770993,move,8.375,1.90625,6.46875,1,1,100,136, 1,2,770993,move,18.95313,1.203125,17.75,2,2,82,46, 1,2,770993,falsetrial,26.39063,1.4375,24.95313,3,3,136,66, 1,2,770993,restart,29.71875,0,29.71875,3,4,0,0, 1,2,770993,move,47.21875,1.5,45.71875,1,5,82,62, 1,2,770993,move,51.23438,1.9375,49.29688,2,6,100,67, 1,2,770993,restart,58.73438,0,58.73438,2,7,0,0, 1,2,770993,move,74.60938,1,73.60938,1,8,…	I did not solve the task	40	Male	I am right handed	Normal	Bachelor's degree	Advanced	pakistani	urdu	Yes, it did.
2014-03-19 17:21:17	90802	1,2,90802,move,26.80469,1.796875,25.00781,1,1,109,67, 1,2,90802,move,29.51563,1,28.51563,2,2,118,62, 1,2,90802,falsetrial,33.40625,1.273438,32.13281,3,3,111,73, 1,2,90802,restart,35.60156,0,35.60156,3,4,0,0, 1,2,90802,move,38.92188,1.625,37.29688,1,5,111,113, 1,2,90802,move,49.46094,1.773438,47.6875,2,6,71,111, 1,2,90802,falsetrial,53.35938,1.632813,51.72656,3,7,69,107, 1,2,90802,restart,54.82813…	I did not solve the task	32	Male	I am right handed	Normal	Bachelor's degree	Basic	sri lanka	sinhala	No, it crashed several times.
2014-03-19 17:21:31	919690	1,2,919690,move,15.04688,1.105469,13.94141,1,1,91,95, 1,2,919690,move,17.07031,1,16.07031,2,2,95,91, 1,2,919690,restart,18.4375,0,18.4375,2,3,0,0, 1,2,919690,move,22.05469,0.90625,21.14844,1,4,98,107, 1,2,919690,move,24.99219,0.7148438,24.27734,2,5,80,67, 1,2,919690,falsetrial,26.6875,0.9296875,25.75781,3,6,69,62, 1,2,919690,restart,28.74609,0,28.74609,3,7,0,0, 1,2,919690,move,32.13281,0.7539063,…	I did not solve the task	20	Male	I am right handed	Normal	High school graduate	Intermediate	Venezuela	español	No, it crashed several times.
2014-03-19 17:21:57	950589	1,2,950589,move,2.4375,0.75,1.6875,1,1,69,49, 1,2,950589,move,6.25,0.515625,5.734375,2,2,71,51, 1,2,950589,solved,8.40625,1.359375,7.046875,3,3,82,46,	Yes, I felt exactly like this	22	Male	I am right handed	Normal	High school graduate	Advanced	Serbian	Serbian	Yes, it did.
2014-03-19 17:22:12	829922	1 2 829922 move 9.726563 0.9414063 8.785156 1 1 100 120 1 2 829922 move 12.63672 1.09375 11.54297 2 2 111 113 1 2 829922 falsetrial 16.90234 0.8710938 16.03125 3 3 102 100 1 2 829922 restart 19.21484 0 19.21484 3 4 0 0 1 2 829922 move 32.33594 1.457031 30.87891 1 5 82 66 1 2 829922 move 34.59766 0.7539063 33.84375 2 6 71 73 1 2 829922 falsetrial 37.99219 1.1875 36.80469 3 7 91 107 1 2 829922 rest…	No, I did not feel anything like this	33	Female	I am right handed	Normal	Bachelor's degree	Advanced	romanian	romanian	i've solve it faster then expected and after "congrats, you have found the solution" i've presed OK and the experiment window dissapear and then i panicked because it was faster then 15 minutes and i thought it woun't be valid
2014-03-19 17:23:44	589917	1 2 589917 move 62.13281 5.679688 56.45313 1 1 87 112 1 2 589917 move 73.67969 5.679688 68 2 2 80 94 1 2 589917 falsetrial 89.39063 3.046875 86.34375 3 3 98 114 1 2 589917 restart 100.5313 0 100.5313 3 4 0 0 1 2 589917 move 170.0234 5.25 164.7734 1 5 100 125 1 2 589917 restart 198.7969 0 198.7969 1 6 0 0 1 2 589917 move 205.5 4.09375 201.4063 1 7 93 106 1 2 589917 move 210.4375 3.242188 207.1953 …	I did not solve the task	30	Male	I am right handed	Normal	Bachelor's degree	Intermediate	indian	hindi	Yes, it did.
2014-03-19 17:29:04	219815	1,2,219815,move,24.41797,0.734375,23.68359,1,1,69,62, 1,2,219815,move,29.06641,1.148438,27.91797,2,2,71,66, 1,2,219815,falsetrial,30.39453,0.5,29.89453,3,3,84,73, 1,2,219815,restart,32.67578,0,32.67578,3,4,0,0, 1,2,219815,move,40.58203,2.40625,38.17578,1,5,100,120, 1,2,219815,move,43.76953,0.4296875,43.33984,2,6,120,100, 1,2,219815,falsetrial,115.5039,3.96875,111.5352,3,7,91,131, 1,2,219815,resta…	I did not solve the task	17	Male	I am right handed	Normal	Less than high school	Intermediate	Romanian	romanian	Yes, it did.
2014-03-19 17:32:05	545590	1,2,545590,move,3.859375,1.484375,2.375,1,1,69,49, 1,2,545590,move,6.0625,1.140625,4.921875,2,2,71,51, 1,2,545590,solved,10.71875,1.21875,9.5,3,3,82,46,	Yes, I felt exactly like this	38	Male	I am right handed	Corrected	Master's degree	Basic	Russian	Russian	Yes, it did.
2014-03-19 17:44:53	110837	1,2,110837,move,26.29688,1.40625,24.89063,1,1,71,73, 1,2,110837,move,40.82813,0.78125,40.04688,2,2,102,113, 1,2,110837,falsetrial,43.75,1.359375,42.39063,3,3,111,120, 1,2,110837,restart,47.6875,0,47.6875,3,4,0,0, 1,2,110837,move,55.70313,1.46875,54.23438,1,5,109,107, 1,2,110837,move,61.32813,0.734375,60.59375,2,6,71,73, 1,2,110837,falsetrial,65.5625,0.875,64.6875,3,7,69,62, 1,2,110837,restart,66.…	Yes, I felt exactly like this	25	Male	I am right handed	Normal	High school graduate	Basic	venezuela	spanish	Yes, it did.

## Sheet: logs
Experiment	Group	Participant	Event	Timestamp	Movetime	Thinktime	Movenb	Eventnb	Source	Target
1	1	201	move	24.0195	0.953125	23.0664	1	1	64	66
1	1	201	move	32.1484	0.519531	31.6289	2	2	71	73
1	1	201	falsetrial	37.6367	0.832031	36.8047	3	3	82	64
1	1	201	restart	39.5508	0	39.5508	3	4	0	0
1	1	201	move	78.3438	0.800781	77.543	1	5	118	116
1	1	201	move	88.1055	1.72266	86.3828	2	6	111	107
1	1	201	falsetrial	91.832	1.67969	90.1523	3	7	100	118
1	1	201	restart	93.043	0	93.043	3	8	0	0
1	1	201	move	150.777	3.76172	147.016	1	9	89	107
1	1	201	move	154.242	1.11328	153.129	2	10	82	116
1	1	201	falsetrial	158.039	1.18359	156.856	3	11	91	89
1	1	201	restart	159.922	0	159.922	3	12	0	0
1	1	201	move	184.734	0.828125	183.906	1	13	82	62
1	1	201	move	186.684	0.6875	185.996	2	14	89	67
1	1	201	falsetrial	189.613	1	188.613	3	15	80	116
1	1	201	restart	190.672	0	190.672	3	16	0	0
1	1	201	move	236.82	0.601562	236.219	1	17	80	62
1	1	201	move	239.035	0.75	238.285	2	18	87	65
1	1	201	falsetrial	244.422	1.25781	243.164	3	19	98	116
1	1	201	restart	245.519	0	245.519	3	20	0	0
1	1	201	move	265.703	0.925781	264.777	1	21	111	113
1	1	201	move	269.344	0.695312	268.648	2	22	102	120
1	1	201	falsetrial	275.465	0.753906	274.711	3	23	91	73
1	1	201	restart	276.844	0	276.844	3	24	0	0
1	1	201	move	288.461	1.24219	287.219	1	25	102	104
1	1	201	move	295.371	1.4375	293.934	2	26	91	95
1	1	201	solved	296.894	0.769531	296.125	3	27	84	86
1	1	203	move	13.9492	1.23047	12.7188	1	1	109	67
1	1	203	move	16.8398	1.69141	15.1484	2	2	118	62
1	1	203	falsetrial	24.4727	1.11328	23.3594	3	3	111	73
1	1	203	restart	26.7461	0	26.7461	3	4	0	0
1	1	203	move	31.3516	0.777344	30.5742	1	5	98	116
1	1	203	move	33.8867	1.16797	32.7188	2	6	109	107
1	1	203	falsetrial	42.6953	1.03906	41.6562	3	7	100	120
1	1	203	restart	44.1602	0	44.1602	3	8	0	0
1	1	203	move	60.8086	1.50391	59.3047	1	9	82	62
1	1	203	move	63.6797	1.14453	62.5352	2	10	80	67
1	1	203	falsetrial	71.4492	1.03906	70.4102	3	11	84	66
1	1	203	restart	72.8281	0	72.8281	3	12	0	0
1	1	203	move	87.5781	1.24219	86.3359	1	13	89	85
1	1	203	move	89.457	1.08594	88.3711	2	14	80	78
1	1	203	solved	90.6328	0.597656	90.0352	3	15	98	96
1	1	204	move	48.957	2.19141	46.7656	1	1	84	116
1	1	204	move	53.7031	1.60156	52.1016	2	2	93	62
1	1	204	falsetrial	55.9492	0.976562	54.9727	3	3	102	67
1	1	204	restart	58.2891	0	58.2891	3	4	0	0
1	1	204	move	75.7109	2.32031	73.3906	1	5	80	116
1	1	204	restart	84.0859	0	84.0859	1	6	0	0
1	1	204	move	85.9102	0.792969	85.1172	1	7	98	120
1	1	204	move	88.9414	1.78125	87.1602	2	8	87	73
1	1	204	falsetrial	92.4414	1.08203	91.3594	3	9	80	113
1	1	204	restart	93.4805	0	93.4805	3	10	0	0
1	1	204	move	96.8242	1.67969	95.1445	1	11	64	120
1	1	204	move	99.0234	0.960938	98.0625	2	12	69	107
1	1	204	restart	102.465	0	102.465	2	13	0	0
1	1	204	move	121.707	1.04297	120.664	1	14	91	113
1	1	204	restart	128.519	4.13281	124.387	1	15	0	0
1	1	204	move	165.785	1.10938	164.676	1	16	89	116
1	1	204	move	170.844	3.57812	167.266	2	17	91	107
1	1	204	falsetrial	177.309	0.800781	176.508	3	18	82	113
1	1	204	restart	178.195	0	178.195	3	19	0	0
1	1	204	move	181.629	1.58594	180.043	1	20	64	113
1	1	204	move	190.019	3.78516	186.234	2	21	71	107
1	1	204	falsetrial	192.195	1.21484	190.981	3	22	69	120
1	1	204	restart	193.301	0	193.301	3	23	0	0
1	1	204	move	199.926	3.01953	196.906	1	24	98	116
1	1	204	move	205.652	1.81641	203.836	2	25	100	67
1	1	204	restart	208.988	0	208.988	2	26	0	0
1	1	204	move	245.695	1.16797	244.527	1	27	84	120
1	1	204	move	248.062	1.17578	246.887	2	28	91	113
1	1	204	falsetrial	251.223	2.02344	249.199	3	29	82	84
1	1	204	restart	252.715	0	252.715	3	30	0	0
1	1	204	move	271.098	1.20312	269.894	1	31	64	62
1	1	204	move	276.231	2.56641	273.664	2	32	71	67
1	1	204	restart	283.016	0.710938	282.305	2	33	0	0
1	1	204	move	287.106	0.953125	286.152	1	34	102	116
1	1	204	move	289.879	1.77344	288.106	2	35	93	107
1	1	204	falsetrial	295.402	4.37109	291.031	3	36	84	62
1	1	204	restart	296.312	0	296.312	3	37	0	0
1	1	204	move	300.363	1.44141	298.922	1	38	93	85
1	1	204	move	302.008	0.742188	301.266	2	39	102	96
1	1	204	falsetrial	303.359	0.773438	302.586	3	40	84	78
1	1	204	restart	305.676	0	305.676	3	41	0	0
1	1	204	move	308.664	1.12891	307.535	1	42	84	67
1	1	204	restart	312.832	3.26562	309.566	1	43	0	0
1	1	204	move	315.906	1.20312	314.703	1	44	118	46
1	1	204	move	317.555	0.808594	316.746	2	45	111	51
1	1	204	falsetrial	320.227	1.78516	318.441	3	46	109	49
1	1	204	restart	322.348	0	322.348	3	47	0	0
1	1	204	move	329.25	0.96875	328.281	1	48	64	120
1	1	204	restart	332.402	2.37109	330.031	1	49	0	0
1	1	204	move	350.508	2.53125	347.977	1	50	71	113
1	1	204	move	352.41	0.792969	351.617	2	51	69	107
1	1	204	falsetrial	354.394	0.992188	353.402	3	52	64	120
1	1	204	restart	355.277	0	355.277	3	53	0	0
1	1	204	move	371.348	1.08984	370.258	1	54	84	78
1	1	204	move	374.578	1.09375	373.484	2	55	102	96
1	1	204	falsetrial	376.598	1.16797	375.43	3	56	93	85
1	1	204	restart	384.477	0	384.477	3	57	0	0
1	1	204	move	395.852	0.78125	395.07	1	58	102	113
1	1	204	move	400.125	3.26562	396.859	2	59	111	120
1	1	204	falsetrial	410.766	0.703125	410.062	3	60	100	116
1	1	204	restart	411.641	0	411.641	3	61	0	0
1	1	204	move	419.84	1.97266	417.867	1	62	80	62
1	1	204	move	430.453	1.35156	429.102	2	63	64	67
1	1	204	falsetrial	440.887	1.08203	439.805	3	64	82	64
1	1	204	restart	444.473	0	444.473	3	65	0	0
1	1	204	move	450.68	2.15234	448.527	1	66	82	62
1	1	204	move	455.473	0.800781	454.672	2	67	93	82
1	1	204	restart	457.207	0	457.207	2	68	0	0
1	1	204	move	467.231	1.47656	465.754	1	69	93	62
1	1	204	move	470.535	2.36719	468.168	2	70	102	67
1	1	204	restart	474.039	0	474.039	2	71	0	0
1	1	204	move	496.57	1.41016	495.16	1	72	100	120
1	1	204	move	500.312	0.945312	499.367	2	73	111	113
1	1	204	falsetrial	504.227	1.55078	502.676	3	74	93	111
1	1	204	restart	506.316	0	506.316	3	75	0	0
1	1	204	move	535.867	2.35156	533.516	1	76	82	44
1	1	204	move	541.981	5.29688	536.684	2	77	100	62
1	1	204	falsetrial	545.141	1.26562	543.875	3	78	118	47
1	1	204	restart	546.246	0	546.246	3	79	0	0
1	1	204	move	567.629	0.816406	566.812	1	80	69	62
1	1	204	move	570.422	1.42578	568.996	2	81	80	67
1	1	204	restart	572.766	0	572.766	2	82	0	0
1	1	204	move	585.988	0.894531	585.094	1	83	98	116
1	1	204	move	588.934	1.47266	587.461	2	84	93	107
1	1	204	restart	593.438	0	593.438	2	85	0	0
1	1	204	move	600.656	1.15625	599.5	1	86	64	120
1	1	204	restart	606.652	4.8125	601.84	1	87	0	0
1	1	204	move	614.152	2.22656	611.926	1	88	111	113
1	1	204	move	620.91	2	618.91	2	89	71	111
1	1	204	falsetrial	623.711	0.640625	623.07	3	90	91	120
1	1	204	restart	624.512	0	624.512	3	91	0	0
1	1	204	move	649.184	0.730469	648.453	1	92	100	116
1	1	204	move	655.387	5.36328	650.023	2	93	82	62
1	1	204	restart	657.656	0	657.656	2	94	0	0
1	1	204	move	672.738	1.32812	671.41	1	95	82	116
1	1	204	move	675.617	0.921875	674.695	2	96	89	107
1	1	204	falsetrial	682.945	0.976562	681.969	3	97	69	67
1	1	204	restart	683.953	0	683.953	3	98	0	0
1	1	204	restart	684.32	0	684.32	0	99	0	0
1	1	204	move	686.992	0.78125	686.211	1	100	64	120
1	1	204	restart	690.441	0	690.441	1	101	0	0
1	1	204	move	729.195	0.886719	728.309	1	102	82	62
1	1	204	move	733.043	0.878906	732.164	2	103	80	67
1	1	204	restart	740.098	0	740.098	2	104	0	0
1	1	204	move	743.406	0.867188	742.539	1	105	69	62
1	1	204	move	746.844	1.14453	745.699	2	106	82	67
1	1	204	falsetrial	749.402	1.25391	748.148	3	107	89	69
1	1	204	restart	751.43	0	751.43	3	108	0	0
1	1	204	move	756.934	0.753906	756.18	1	109	84	73
1	1	204	move	765.469	1.44141	764.027	2	110	102	84
1	1	204	falsetrial	768.012	1.61328	766.398	3	111	93	66
1	1	204	restart	769.414	0	769.414	3	112	0	0
1	1	204	move	777.023	0.660156	776.363	1	113	100	120
1	1	204	move	780.191	1.00391	779.188	2	114	82	113
1	1	204	falsetrial	782.766	0.664062	782.102	3	115	87	100
1	1	204	restart	783.648	0	783.648	3	116	0	0
1	1	204	move	786.215	1.07422	785.141	1	117	82	66
1	1	204	move	788.344	1.01953	787.324	2	118	100	73
1	1	204	falsetrial	793.856	0.960938	792.894	3	119	87	120
1	1	204	restart	795.184	0	795.184	3	120	0	0
1	1	204	move	800.832	3.36328	797.469	1	121	91	113
1	1	204	move	808.078	4.86328	803.215	2	122	100	73
1	1	204	falsetrial	810.801	2.08984	808.711	3	123	111	66
1	1	204	restart	812.211	0	812.211	3	124	0	0
1	1	204	move	818.59	2.33594	816.254	1	125	82	120
1	1	204	restart	825.727	0	825.727	1	126	0	0
1	1	204	move	828.055	1.11328	826.941	1	127	91	120
1	1	204	restart	830.992	0	830.992	1	128	0	0
1	1	204	move	838.32	5.76953	832.551	1	129	102	120
1	1	204	move	847.961	1.43359	846.527	2	130	111	113
1	1	204	falsetrial	858.562	2.04297	856.519	3	131	89	111
1	1	204	restart	860.363	0	860.363	3	132	0	0
1	1	204	move	864.473	1.94531	862.527	1	133	89	67
1	1	204	move	873.211	2.60938	870.602	2	134	80	62
1	1	204	falsetrial	874.371	0.5625	873.809	3	135	82	80
1	1	204	restart	875.285	0	875.285	3	136	0	0
1	1	204	move	881.012	0.851562	880.16	1	137	64	120
1	1	204	move	882.586	0.761719	881.824	2	138	69	113
1	1	204	falsetrial	884.477	1.15625	883.32	3	139	71	107
1	1	204	restart	885.262	0	885.262	3	140	0	0
1	1	204	move	895.547	0.519531	895.027	1	141	93	73
1	1	204	move	899.586	0.960938	898.625	2	142	91	66
1	1	204	notsolved	900.363	0	900.363	2	143	0	0
1	1	205	move	13.6992	1.50781	12.1914	1	1	87	67
1	1	205	move	17.3594	1.08594	16.2734	2	2	64	62
1	1	205	falsetrial	34.2812	0.746094	33.5352	3	3	98	96
1	1	205	restart	36.0664	0	36.0664	3	4	0	0
1	1	205	move	52.7773	0.925781	51.8516	1	5	64	62
1	1	205	move	55.1992	1.02344	54.1758	2	6	69	49
1	1	205	falsetrial	57.8828	0.835938	57.0469	3	7	71	51
1	1	205	restart	60.8008	0	60.8008	3	8	0	0
1	1	205	move	74.7539	1.05469	73.6992	1	9	93	73
1	1	205	move	89.082	0.492188	88.5898	2	10	73	93
1	1	205	falsetrial	91.7266	0.597656	91.1289	3	11	71	51
1	1	205	restart	93	0	93	3	12	0	0
1	1	205	move	110.797	1.05469	109.742	1	13	80	78
1	1	205	move	113.156	0.789062	112.367	2	14	98	96
1	1	205	falsetrial	120.547	1.05469	119.492	3	15	100	98
1	1	205	restart	124.644	0	124.644	3	16	0	0
1	1	205	move	136.352	1.52734	134.824	1	17	69	49
1	1	205	move	138.367	0.785156	137.582	2	18	64	62
1	1	205	falsetrial	154.914	1.00781	153.906	3	19	49	69
1	1	205	restart	158.539	0	158.539	3	20	0	0
1	1	205	move	192.766	1.79297	190.973	1	21	93	113
1	1	205	move	194.465	0.746094	193.719	2	22	118	120
1	1	205	falsetrial	206.656	0.550781	206.106	3	23	109	129
1	1	205	restart	207.922	0	207.922	3	24	0	0
1	1	205	move	216.098	2.59766	213.5	1	25	118	116
1	1	205	move	218.254	0.691406	217.562	2	26	109	129
1	1	205	falsetrial	220.262	0.769531	219.492	3	27	89	109
1	1	205	restart	224.082	0	224.082	3	28	0	0
1	1	205	move	260.973	1.96875	259.004	1	29	71	51
1	1	205	move	264.891	1.28125	263.609	2	30	69	49
1	1	205	falsetrial	270.324	0.71875	269.606	3	31	64	62
1	1	205	restart	273.094	0	273.094	3	32	0	0
1	1	205	move	286.5	1.53906	284.961	1	33	84	86
1	1	205	move	289.519	1.39844	288.121	2	34	93	95
1	1	205	falsetrial	292	0.988281	291.012	3	35	102	104
1	1	205	restart	294.492	0	294.492	3	36	0	0
1	1	205	move	303.68	1.38672	302.293	1	37	111	131
1	1	205	move	305.934	1.04688	304.887	2	38	109	129
1	1	205	falsetrial	314.25	1.09766	313.152	3	39	118	136
1	1	205	restart	316.789	0	316.789	3	40	0	0
1	1	205	move	325.816	1.23438	324.582	1	41	102	120
1	1	205	move	329.672	1.04688	328.625	2	42	111	113
1	1	205	falsetrial	340.168	1.6875	338.481	3	43	91	111
1	1	205	restart	343.516	0	343.516	3	44	0	0
1	1	205	move	348.156	1.33984	346.816	1	45	109	107
1	1	205	move	351.238	1.27344	349.965	2	46	98	116
1	1	205	falsetrial	371.906	1.51953	370.387	3	47	116	98
1	1	205	restart	376.93	0	376.93	3	48	0	0
1	1	205	move	397.141	1.00781	396.133	1	49	80	67
1	1	205	move	401.035	0.847656	400.188	2	50	64	62
1	1	205	falsetrial	405.824	1.15234	404.672	3	51	71	80
1	1	205	restart	410.57	0	410.57	3	52	0	0
1	1	205	move	414.859	1.66406	413.195	1	53	69	67
1	1	205	move	418.008	0.964844	417.043	2	54	89	69
1	1	205	falsetrial	422.641	1.80078	420.84	3	55	100	62
1	1	205	restart	428.856	0	428.856	3	56	0	0
1	1	205	move	440.023	3.26953	436.754	1	57	80	62
1	1	205	move	456.699	1.75	454.949	2	58	109	67
1	1	205	falsetrial	462.254	1.90234	460.352	3	59	118	80
1	1	205	restart	464.816	0	464.816	3	60	0	0
1	1	205	move	470.434	1.04297	469.391	1	61	93	66
1	1	205	move	475.5	1.0625	474.438	2	62	111	73
1	1	205	falsetrial	479.465	2.48828	476.977	3	63	118	93
1	1	205	restart	481.859	0	481.859	3	64	0	0
1	1	205	move	503.824	0.976562	502.848	1	65	102	120
1	1	205	move	526.031	1.34766	524.684	2	66	120	113
1	1	205	falsetrial	528.441	0.617188	527.824	3	67	118	120
1	1	205	restart	531.062	0	531.062	3	68	0	0
1	1	205	move	560	3.21484	556.785	1	69	89	85
1	1	205	move	563.816	0.746094	563.07	2	70	98	96
1	1	205	solved	566.461	0.832031	565.629	3	71	80	78
1	1	261426	move	6.19531	2.10938	4.08594	1	1	100	136
1	1	261426	move	9.51562	1.46094	8.05469	2	2	109	129
1	1	261426	solved	12.6797	1.4375	11.2422	3	3	111	131
1	1	138272	move	44.75	1.15625	43.5938	1	1	100	116
1	1	138272	move	49.2344	2.05469	47.1797	2	2	82	107
1	1	138272	falsetrial	62.1562	1.08594	61.0703	3	3	91	73
1	1	138272	restart	66.5625	0	66.5625	3	4	0	0
1	1	138272	move	82.6562	1.04688	81.6094	1	5	84	73
1	1	138272	move	86.4766	0.898438	85.5781	2	6	71	66
1	1	138272	falsetrial	102.102	2.45312	99.6484	3	7	89	120
1	1	138272	restart	103.125	0	103.125	3	8	0	0
1	1	138272	move	130.227	0.695312	129.531	1	9	111	120
1	1	138272	move	131.852	0.765625	131.086	2	10	109	116
1	1	138272	falsetrial	147.922	0.5625	147.359	3	11	118	122
1	1	138272	restart	149.203	0	149.203	3	12	0	0
1	1	138272	move	181.812	0.625	181.188	1	13	93	73
1	1	138272	move	183.75	0.851562	182.898	2	14	64	66
1	1	138272	falsetrial	211.453	1.30469	210.148	3	15	91	93
1	1	138272	restart	212.758	0	212.758	3	16	0	0
1	1	138272	move	579.742	1.16406	578.578	1	17	91	104
1	1	138272	move	581.148	0.648438	580.5	2	18	82	86
1	1	138272	falsetrial	592.5	1.34375	591.156	3	19	89	95
1	1	138272	restart	594.07	0	594.07	3	20	0	0
1	1	138272	move	641.219	1.03125	640.188	1	21	111	104
1	1	138272	move	642.617	0.609375	642.008	2	22	118	95
1	1	138272	falsetrial	644.938	1.26562	643.672	3	23	109	86
1	1	138272	restart	646.898	0	646.898	3	24	0	0
1	1	138272	move	686.094	1.35938	684.734	1	25	100	116
1	1	138272	move	692.992	1.46094	691.531	2	26	111	107
1	1	138272	falsetrial	694.344	0.664062	693.68	3	27	118	100
1	1	138272	restart	695.344	0	695.344	3	28	0	0
1	1	138272	move	707.672	1.72656	705.945	1	29	118	116
1	1	138272	move	709.844	1.04688	708.797	2	30	111	107
1	1	138272	falsetrial	714.523	0.640625	713.883	3	31	100	118
1	1	138272	restart	715.625	0	715.625	3	32	0	0
1	1	138272	move	731.742	1.05469	730.688	1	33	109	96
1	1	138272	move	739.266	0.976562	738.289	2	34	111	85
1	1	138272	falsetrial	743.148	0.734375	742.414	3	35	118	78
1	1	138272	restart	744.344	0	744.344	3	36	0	0
1	1	138272	move	804.094	1.03906	803.055	1	37	100	136
1	1	138272	move	805.805	0.789062	805.016	2	38	109	129
1	1	138272	solved	807.93	1.28125	806.648	3	39	111	131
1	1	82730	move	23.4062	1	22.4062	1	1	64	62
1	1	82730	move	27.8984	1	26.8984	2	2	87	67
1	1	82730	falsetrial	33.9609	1.70312	32.2578	3	3	89	107
1	1	82730	restart	37.1719	0	37.1719	3	4	0	0
1	1	82730	move	120.422	1.28906	119.133	1	5	80	67
1	1	82730	move	122.312	1.02344	121.289	2	6	98	107
1	1	82730	falsetrial	126.797	1.14062	125.656	3	7	87	85
1	1	82730	restart	129.047	0	129.047	3	8	0	0
1	1	82730	move	317.469	1.21875	316.25	1	9	93	73
1	1	82730	move	319.508	1.19531	318.312	2	10	102	66
1	1	82730	falsetrial	322.523	0.992188	321.531	3	11	118	136
1	1	82730	restart	327.781	0	327.781	3	12	0	0
1	1	82730	move	351.281	1.32812	349.953	1	13	89	67
1	1	82730	move	353.656	1.25781	352.398	2	14	91	73
1	1	82730	falsetrial	360.969	0.96875	360	3	15	82	62
1	1	82730	restart	364.625	0	364.625	3	16	0	0
1	1	82730	move	388.789	1.28125	387.508	1	17	109	67
1	1	82730	move	393.945	1.82031	392.125	2	18	118	62
1	1	82730	falsetrial	407.523	1.02344	406.5	3	19	93	95
1	1	82730	restart	410.133	0	410.133	3	20	0	0
1	1	82730	move	419.672	1.71875	417.953	1	21	109	107
1	1	82730	move	423.406	0.828125	422.578	2	22	107	67
1	1	82730	falsetrial	428.648	2.89062	425.758	3	23	93	62
1	1	82730	restart	429.742	0	429.742	3	24	0	0
1	1	82730	move	431.977	0.945312	431.031	1	25	109	67
1	1	82730	move	434.469	1.46094	433.008	2	26	93	62
1	1	82730	falsetrial	445.539	1.125	444.414	3	27	118	93
1	1	82730	restart	449.148	0	449.148	3	28	0	0
1	1	82730	restart	466.109	0	466.109	0	29	0	0
1	1	82730	move	473.75	1.14844	472.602	1	30	87	67
1	1	82730	move	479.734	1.47656	478.258	2	31	118	62
1	1	82730	falsetrial	485.375	0.8125	484.562	3	32	93	95
1	1	82730	restart	486.648	0	486.648	3	33	0	0
1	1	82730	move	509.141	4.03125	505.109	1	34	82	73
1	1	82730	move	517.953	5.5625	512.391	2	35	100	67
1	1	82730	falsetrial	527.023	2.24219	524.781	3	36	118	62
1	1	82730	restart	533.312	0	533.312	3	37	0	0
1	1	82730	move	536.383	1.19531	535.188	1	38	102	120
1	1	82730	move	541.461	1.10156	540.359	2	39	80	62
1	1	82730	falsetrial	549.25	1.01562	548.234	3	40	98	116
1	1	82730	restart	550.336	0	550.336	3	41	0	0
1	1	82730	move	569.281	1.01562	568.266	1	42	98	116
1	1	82730	move	573.727	0.898438	572.828	2	43	87	107
1	1	82730	falsetrial	579.258	0.632812	578.625	3	44	80	98
1	1	82730	restart	580.758	0	580.758	3	45	0	0
1	1	82730	move	624.289	0.570312	623.719	1	46	64	66
1	1	82730	move	627.719	0.84375	626.875	2	47	69	73
1	1	82730	falsetrial	634.094	0.84375	633.25	3	48	118	116
1	1	82730	restart	635.133	0	635.133	3	49	0	0
1	1	82730	move	644.016	0.976562	643.039	1	50	71	73
1	1	82730	move	649.367	1.90625	647.461	2	51	64	66
1	1	82730	falsetrial	652.852	1.52344	651.328	3	52	69	71
1	1	82730	restart	654.312	0	654.312	3	53	0	0
1	1	82730	move	667.758	1.42969	666.328	1	54	89	67
1	1	82730	move	670.648	1.64844	669	2	55	91	113
1	1	82730	falsetrial	673.602	1.25781	672.344	3	56	100	120
1	1	82730	restart	683.5	0	683.5	3	57	0	0
1	1	82730	move	763.859	1.14062	762.719	1	58	89	67
1	1	82730	move	769.258	1.03125	768.227	2	59	91	73
1	1	82730	falsetrial	783.562	0.914062	782.648	3	60	100	62
1	1	82730	restart	790.992	0	790.992	3	61	0	0
1	1	82730	move	858.117	0.953125	857.164	1	62	102	136
1	1	82730	move	860.203	1.07812	859.125	2	63	84	129
1	1	82730	falsetrial	862.836	1.25781	861.578	3	64	93	131
1	1	82730	restart	866.492	0	866.492	3	65	0	0
1	1	82730	move	876.938	0.898438	876.039	1	66	64	46
1	1	82730	move	880.242	1.34375	878.898	2	67	118	49
1	1	82730	falsetrial	883.094	1.21875	881.875	3	68	111	51
1	1	82730	restart	886.531	0	886.531	3	69	0	0
1	1	82730	notsolved	900.367	0	900.367	0	70	0	0
1	1	647504	move	7.625	4.32812	3.29688	1	1	118	113
1	1	647504	move	14.125	1.1875	12.9375	2	2	64	118
1	1	647504	falsetrial	16.125	1.1875	14.9375	3	3	80	120
1	1	647504	restart	18.3438	0	18.3438	3	4	0	0
1	1	647504	move	26.0312	0.609375	25.4219	1	5	82	66
1	1	647504	move	29.4844	2.65625	26.8281	2	6	66	82
1	1	647504	falsetrial	30.7812	0.578125	30.2031	3	7	100	120
1	1	647504	restart	31.7656	0	31.7656	3	8	0	0
1	1	647504	move	43.1719	1.40625	41.7656	1	9	82	66
1	1	647504	move	44.9688	1.07812	43.8906	2	10	84	73
1	1	647504	falsetrial	49.7188	1.54688	48.1719	3	11	118	82
1	1	647504	restart	51.4062	0	51.4062	3	12	0	0
1	1	647504	move	61.9688	1.3125	60.6562	1	13	109	67
1	1	647504	move	69.9844	3.0625	66.9219	2	14	118	62
1	1	647504	falsetrial	80.1406	1.65625	78.4844	3	15	111	107
1	1	647504	restart	81.3438	0	81.3438	3	16	0	0
1	1	647504	move	85.1406	1.29688	83.8438	1	17	111	113
1	1	647504	move	87.3906	0.984375	86.4062	2	18	118	120
1	1	647504	falsetrial	89.2344	0.96875	88.2656	3	19	109	111
1	1	647504	restart	92.7344	0	92.7344	3	20	0	0
1	1	647504	move	112.359	0.640625	111.719	1	21	80	62
1	1	647504	move	114.594	1.32812	113.266	2	22	89	67
1	1	647504	falsetrial	116.375	1.04688	115.328	3	23	87	89
1	1	647504	restart	117.641	0	117.641	3	24	0	0
1	1	647504	move	176.359	2	174.359	1	25	84	66
1	1	647504	move	178.062	0.71875	177.344	2	26	71	73
1	1	647504	falsetrial	179.828	0.84375	178.984	3	27	91	84
1	1	647504	restart	181.531	0	181.531	3	28	0	0
1	1	647504	move	185	0.59375	184.406	1	29	118	120
1	1	647504	move	186.875	0.90625	185.969	2	30	111	113
1	1	647504	falsetrial	189.344	0.53125	188.812	3	31	91	111
1	1	647504	restart	191.062	0	191.062	3	32	0	0
1	1	647504	move	194.531	1.03125	193.5	1	33	91	73
1	1	647504	move	196.531	0.71875	195.812	2	34	109	91
1	1	647504	falsetrial	199.594	1.10938	198.484	3	35	111	66
1	1	647504	restart	201	0	201	3	36	0	0
1	1	647504	move	206.391	0.578125	205.812	1	37	109	129
1	1	647504	move	207.922	0.546875	207.375	2	38	118	116
1	1	647504	falsetrial	214.703	0.59375	214.109	3	39	89	109
1	1	647504	restart	217.562	0	217.562	3	40	0	0
1	1	647504	move	222.797	0.828125	221.969	1	41	69	129
1	1	647504	move	224.453	0.875	223.578	2	42	71	131
1	1	647504	falsetrial	226.609	1.07812	225.531	3	43	64	136
1	1	647504	restart	230.016	0	230.016	3	44	0	0
1	1	647504	move	237.234	0.8125	236.422	1	45	82	73
1	1	647504	move	241.094	0.515625	240.578	2	46	89	82
1	1	647504	falsetrial	244.016	0.9375	243.078	3	47	109	89
1	1	647504	restart	245.719	0	245.719	3	48	0	0
1	1	647504	move	265.406	0.953125	264.453	1	49	80	62
1	1	647504	move	267.25	0.875	266.375	2	50	87	67
1	1	647504	falsetrial	269.188	1.07812	268.109	3	51	98	80
1	1	647504	restart	272.578	0	272.578	3	52	0	0
1	1	647504	move	276.516	0.59375	275.922	1	53	102	104
1	1	647504	move	290.344	1.4375	288.906	2	54	80	86
1	1	647504	restart	291.812	0	291.812	2	55	0	0
1	1	647504	move	321.422	0.5625	320.859	1	56	64	49
1	1	647504	move	326.75	0.90625	325.844	2	57	118	64
1	1	647504	falsetrial	328.016	0.59375	327.422	3	58	111	51
1	1	647504	restart	329.062	0	329.062	3	59	0	0
1	1	647504	move	334.312	1.39062	332.922	1	60	118	46
1	1	647504	move	336.438	1.0625	335.375	2	61	109	49
1	1	647504	falsetrial	338.312	0.765625	337.547	3	62	111	51
1	1	647504	restart	340.984	0	340.984	3	63	0	0
1	1	647504	move	373.656	0.84375	372.812	1	64	91	73
1	1	647504	move	381.141	0.625	380.516	2	65	111	91
1	1	647504	falsetrial	382.969	0.78125	382.188	3	66	109	66
1	1	647504	restart	384.516	0	384.516	3	67	0	0
1	1	647504	move	386.453	0.625	385.828	1	68	102	120
1	1	647504	move	387.547	0.421875	387.125	2	69	93	113
1	1	647504	falsetrial	390.531	0.859375	389.672	3	70	84	102
1	1	647504	restart	391.562	0	391.562	3	71	0	0
1	1	647504	move	410.719	1.10938	409.609	1	72	98	66
1	1	647504	move	412.625	0.90625	411.719	2	73	80	120
1	1	647504	falsetrial	417.062	1.07812	415.984	3	74	87	73
1	1	647504	restart	419.219	0	419.219	3	75	0	0
1	1	647504	move	446.953	1.32812	445.625	1	76	89	116
1	1	647504	move	452.422	1.10938	451.312	2	77	91	120
1	1	647504	falsetrial	458.141	1.6875	456.453	3	78	71	66
1	1	647504	restart	459.656	0	459.656	3	79	0	0
1	1	647504	move	463.016	0.875	462.141	1	80	80	62
1	1	647504	move	465.234	0.71875	464.516	2	81	102	120
1	1	647504	falsetrial	470.609	3.07812	467.531	3	82	109	80
1	1	647504	restart	472.984	0	472.984	3	83	0	0
1	1	647504	move	488.641	0.9375	487.703	1	84	100	116
1	1	647504	move	491.297	0.84375	490.453	2	85	82	107
1	1	647504	falsetrial	499.344	1.39062	497.953	3	86	91	120
1	1	647504	restart	500.719	0	500.719	3	87	0	0
1	1	647504	move	544.062	0.921875	543.141	1	88	93	73
1	1	647504	move	548.531	0.921875	547.609	2	89	87	93
1	1	647504	falsetrial	554.094	0.84375	553.25	3	90	98	120
1	1	647504	restart	556.688	0	556.688	3	91	0	0
1	1	647504	move	562.172	0.453125	561.719	1	92	71	51
1	1	647504	move	565.016	0.578125	564.438	2	93	69	49
1	1	647504	restart	585.641	0	585.641	2	94	0	0
1	1	647504	move	588.953	0.96875	587.984	1	95	82	62
1	1	647504	move	593.109	1.3125	591.797	2	96	89	67
1	1	647504	falsetrial	612.219	0.5625	611.656	3	97	71	82
1	1	647504	restart	613.734	0	613.734	3	98	0	0
1	1	647504	move	671.656	0.390625	671.266	1	99	118	120
1	1	647504	move	674.562	0.671875	673.891	2	100	102	113
1	1	647504	falsetrial	676.609	0.515625	676.094	3	101	109	102
1	1	647504	restart	678.047	0	678.047	3	102	0	0
1	1	647504	move	683.219	1.45312	681.766	1	103	100	120
1	1	647504	move	685.188	0.890625	684.297	2	104	82	66
1	1	647504	falsetrial	690.469	0.984375	689.484	3	105	89	67
1	1	647504	restart	691.797	0	691.797	3	106	0	0
1	1	647504	move	723.219	1.54688	721.672	1	107	89	107
1	1	647504	move	724.75	0.90625	723.844	2	108	82	116
1	1	647504	falsetrial	729.938	0.640625	729.297	3	109	69	89
1	1	647504	restart	732.109	0	732.109	3	110	0	0
1	1	647504	move	735.297	1.09375	734.203	1	111	118	46
1	1	647504	move	737.453	1.35938	736.094	2	112	111	51
1	1	647504	falsetrial	739.938	1.0625	738.875	3	113	109	49
1	1	647504	restart	741.078	0	741.078	3	114	0	0
1	1	647504	move	746.562	0.8125	745.75	1	115	102	113
1	1	647504	move	748.109	0.890625	747.219	2	116	93	120
1	1	647504	falsetrial	753.312	1.14062	752.172	3	117	84	102
1	1	647504	restart	758.5	0	758.5	3	118	0	0
1	1	647504	move	761.953	1.375	760.578	1	119	71	120
1	1	647504	move	763.797	1.20312	762.594	2	120	64	113
1	1	647504	falsetrial	769.266	1.01562	768.25	3	121	69	107
1	1	647504	restart	771.859	0	771.859	3	122	0	0
1	1	647504	move	783.922	1.125	782.797	1	123	111	95
1	1	647504	move	786.469	1.01562	785.453	2	124	109	86
1	1	647504	falsetrial	788.922	1.28125	787.641	3	125	118	104
1	1	647504	restart	805.5	0	805.5	3	126	0	0
1	1	647504	move	807.797	0.796875	807	1	127	109	47
1	1	647504	move	809.562	1.03125	808.531	2	128	118	62
1	1	647504	falsetrial	812.047	1.42188	810.625	3	129	111	44
1	1	647504	restart	813.656	0	813.656	3	130	0	0
1	1	647504	move	816.203	1.15625	815.047	1	131	109	62
1	1	647504	move	818.062	1.03125	817.031	2	132	111	66
1	1	647504	falsetrial	824.375	1.375	823	3	133	118	46
1	1	647504	restart	827.219	0	827.219	3	134	0	0
1	1	647504	move	834.438	2.35938	832.078	1	135	91	133
1	1	647504	restart	835.953	0	835.953	1	136	0	0
1	1	647504	notsolved	900.062	0	900.062	0	137	0	0
1	1	335522	move	9.76562	1.21875	8.54688	1	1	82	46
1	1	335522	move	11.4844	0.71875	10.7656	2	2	69	49
1	1	335522	solved	13.1719	1.03125	12.1406	3	3	71	51
1	1	936536	move	12.2539	1.01562	11.2383	1	1	91	73
1	1	936536	move	18.6055	0.953125	17.6523	2	2	89	66
1	1	936536	falsetrial	26.3359	1.20312	25.1328	3	3	87	89
1	1	936536	restart	29.6016	0	29.6016	3	4	0	0
1	1	936536	move	33.8047	2.26562	31.5391	1	5	91	73
1	1	936536	move	38.1719	3.23828	34.9336	2	6	89	66
1	1	936536	falsetrial	40.6289	1.05469	39.5742	3	7	111	113
1	1	936536	restart	42.1211	0	42.1211	3	8	0	0
1	1	936536	move	49.3828	1.06641	48.3164	1	9	111	113
1	1	936536	move	57.3242	1.19922	56.125	2	10	118	120
1	1	936536	falsetrial	74.5352	1.50781	73.0273	3	11	120	66
1	1	936536	restart	75.8867	0	75.8867	3	12	0	0
1	1	936536	move	80.0469	1.27344	78.7734	1	13	89	107
1	1	936536	move	82.7109	0.976562	81.7344	2	14	91	113
1	1	936536	falsetrial	86.5273	1.37891	85.1484	3	15	69	116
1	1	936536	restart	87.8242	0	87.8242	3	16	0	0
1	1	936536	notsolved	900.34	0	900.34	0	17	0	0
1	1	191098	move	5.91406	1.46094	4.45312	1	1	82	46
1	1	191098	move	8.03906	0.875	7.16406	2	2	69	49
1	1	191098	solved	9.97656	0.84375	9.13281	3	3	71	51
1	1	564496	move	35.8906	1.95703	33.9336	1	1	84	49
1	1	564496	move	40.2969	2.30078	37.9961	2	2	102	51
1	1	564496	falsetrial	44.5938	2.64844	41.9453	3	3	93	46
1	1	564496	restart	48.1562	0	48.1562	3	4	0	0
1	1	564496	move	61.4102	1.89453	59.5156	1	5	100	120
1	1	564496	move	65.2695	2.45703	62.8125	2	6	91	113
1	1	564496	falsetrial	74.8438	1.38672	73.457	3	7	89	107
1	1	564496	restart	77.6523	0	77.6523	3	8	0	0
1	1	564496	move	97.3086	1.51562	95.793	1	9	87	85
1	1	564496	move	105.477	2.65234	102.824	2	10	89	96
1	1	564496	falsetrial	112.668	1.68359	110.984	3	11	91	78
1	1	564496	restart	115.695	0	115.695	3	12	0	0
1	1	564496	move	131.867	1.57031	130.297	1	13	89	85
1	1	564496	move	136.18	2.01172	134.168	2	14	91	95
1	1	564496	falsetrial	147.273	1.88281	145.391	3	15	100	136
1	1	564496	restart	149.391	0	149.391	3	16	0	0
1	1	564496	move	220.394	1.51953	218.875	1	17	111	113
1	1	564496	move	244.516	1.63281	242.883	2	18	118	111
1	1	564496	falsetrial	252.742	2.46094	250.281	3	19	109	120
1	1	564496	restart	256.18	0	256.18	3	20	0	0
1	1	564496	move	268.652	1.38281	267.269	1	21	93	95
1	1	564496	move	273.519	1.82422	271.695	2	22	91	93
1	1	564496	falsetrial	280.445	1.26562	279.18	3	23	89	91
1	1	564496	restart	282.481	0	282.481	3	24	0	0
1	1	564496	move	296.191	1.94531	294.246	1	25	87	85
1	1	564496	move	328.094	2.13281	325.961	2	26	109	107
1	1	564496	falsetrial	333.062	1.73438	331.328	3	27	69	67
1	1	564496	restart	335.043	0	335.043	3	28	0	0
1	1	564496	move	338.856	1.4375	337.418	1	29	87	85
1	1	564496	restart	422.945	0	422.945	1	30	0	0
1	1	564496	restart	423.965	0	423.965	0	31	0	0
1	1	564496	restart	424.117	0	424.117	0	32	0	0
1	1	564496	restart	424.269	0	424.269	0	33	0	0
1	1	564496	restart	424.539	0	424.539	0	34	0	0
1	1	564496	restart	424.703	0	424.703	0	35	0	0
1	1	564496	restart	424.887	0	424.887	0	36	0	0
1	1	564496	restart	425.051	0	425.051	0	37	0	0
1	1	564496	restart	425.207	0	425.207	0	38	0	0
1	1	564496	move	477.477	1.82422	475.652	1	39	89	85
1	1	564496	move	480.684	1.60547	479.078	2	40	98	96
1	1	564496	solved	484.894	2.68359	482.211	3	41	80	78
1	1	698407	move	10.8828	4.82812	6.05469	1	1	87	85
1	1	698407	move	15.6875	2.29688	13.3906	2	2	98	116
1	1	698407	falsetrial	18.3438	1.53125	16.8125	3	3	80	62
1	1	698407	restart	20.3125	0	20.3125	3	4	0	0
1	1	698407	move	23.8125	1.71094	22.1016	1	5	80	44
1	1	698407	move	28.2969	1.26562	27.0312	2	6	87	83
1	1	698407	falsetrial	31.0391	1.74219	29.2969	3	7	98	152
1	1	698407	restart	32.8047	0	32.8047	3	8	0	0
1	1	698407	move	34.5859	1.05469	33.5312	1	9	98	134
1	1	698407	move	36.6562	1.3125	35.3438	2	10	87	83
1	1	698407	falsetrial	38.7109	1.46094	37.25	3	11	80	44
1	1	698407	restart	39.9688	0	39.9688	3	12	0	0
1	1	698407	move	42.5391	1.01562	41.5234	1	13	80	62
1	1	698407	move	45.3125	1.03906	44.2734	2	14	98	116
1	1	698407	falsetrial	47.4922	1.19531	46.2969	3	15	87	85
1	1	698407	restart	48.5938	0	48.5938	3	16	0	0
1	1	698407	move	50.4922	0.921875	49.5703	1	17	98	116
1	1	698407	move	52.0547	0.929688	51.125	2	18	80	62
1	1	698407	falsetrial	54.4062	1.20312	53.2031	3	19	84	66
1	1	698407	restart	55.4453	0	55.4453	3	20	0	0
1	1	698407	move	57.6562	1.07031	56.5859	1	21	80	62
1	1	698407	move	59.5078	0.945312	58.5625	2	22	98	116
1	1	698407	falsetrial	66.6406	0.773438	65.8672	3	23	102	120
1	1	698407	restart	67.75	0	67.75	3	24	0	0
1	1	698407	move	78.2422	1.14844	77.0938	1	25	93	95
1	1	698407	move	81.4609	1.14844	80.3125	2	26	87	85
1	1	698407	falsetrial	84.3438	1.07031	83.2734	3	27	89	87
1	1	698407	restart	87.375	0	87.375	3	28	0	0
1	1	698407	restart	94.9844	0	94.9844	0	29	0	0
1	1	698407	move	99.4922	1.53125	97.9609	1	30	64	46
1	1	698407	move	101.555	1.03125	100.523	2	31	71	73
1	1	698407	falsetrial	104.141	1.5	102.641	3	32	69	67
1	1	698407	restart	107.172	0	107.172	3	33	0	0
1	1	698407	move	110.695	1.19531	109.5	1	34	71	73
1	1	698407	move	114.242	1.13281	113.109	2	35	64	46
1	1	698407	falsetrial	118.133	1.375	116.758	3	36	84	48
1	1	698407	restart	119.781	0	119.781	3	37	0	0
1	1	698407	move	123.109	0.953125	122.156	1	38	80	62
1	1	698407	move	126.32	1.07031	125.25	2	39	84	66
1	1	698407	falsetrial	134.203	1.34375	132.859	3	40	111	73
1	1	698407	restart	136.812	0	136.812	3	41	0	0
1	1	698407	move	138.438	0.882812	137.555	1	42	84	66
1	1	698407	move	142.758	1.10938	141.648	2	43	102	120
1	1	698407	falsetrial	145.391	0.921875	144.469	3	44	80	62
1	1	698407	restart	147.125	0	147.125	3	45	0	0
1	1	698407	move	150.695	1.60156	149.094	1	46	84	66
1	1	698407	move	152.398	1.03906	151.359	2	47	80	62
1	1	698407	falsetrial	161.32	1.59375	159.727	3	48	69	67
1	1	698407	restart	164.352	0	164.352	3	49	0	0
1	1	698407	move	181.312	1.29688	180.016	1	50	109	107
1	1	698407	move	187.125	1.64062	185.484	2	51	111	113
1	1	698407	falsetrial	193.461	1.39844	192.062	3	52	98	116
1	1	698407	restart	195.547	0	195.547	3	53	0	0
1	1	698407	move	202.914	0.859375	202.055	1	54	102	120
1	1	698407	move	204.781	0.96875	203.812	2	55	98	116
1	1	698407	falsetrial	206.898	1.23438	205.664	3	56	80	98
1	1	698407	restart	209.039	0	209.039	3	57	0	0
1	1	698407	move	215.281	1.36719	213.914	1	58	71	73
1	1	698407	move	217.234	1.09375	216.141	2	59	69	67
1	1	698407	falsetrial	233.742	1.36719	232.375	3	60	64	62
1	1	698407	restart	235.781	0	235.781	3	61	0	0
1	1	698407	move	276.352	1.34375	275.008	1	62	69	67
1	1	698407	move	279.094	1.5625	277.531	2	63	71	73
1	1	698407	falsetrial	308.141	1.45312	306.688	3	64	102	120
1	1	698407	restart	309.711	0	309.711	3	65	0	0
1	1	698407	move	315.18	1.60938	313.57	1	66	71	73
1	1	698407	move	317.516	1.16406	316.352	2	67	69	67
1	1	698407	falsetrial	323.641	1.17969	322.461	3	68	98	62
1	1	698407	restart	328.109	0	328.109	3	69	0	0
1	1	698407	move	336.242	1.60156	334.641	1	70	102	136
1	1	698407	move	338.68	1.17969	337.5	2	71	93	131
1	1	698407	falsetrial	342.062	2.5	339.562	3	72	84	46
1	1	698407	restart	343.25	0	343.25	3	73	0	0
1	1	698407	move	347.648	1.51562	346.133	1	74	102	136
1	1	698407	move	349.477	1.25	348.227	2	75	93	131
1	1	698407	falsetrial	351.805	1.29688	350.508	3	76	87	129
1	1	698407	restart	355.586	0	355.586	3	77	0	0
1	1	698407	move	363.617	1.25781	362.359	1	78	87	129
1	1	698407	move	369.305	1.66406	367.641	2	79	93	131
1	1	698407	falsetrial	377.93	1.33594	376.594	3	80	80	136
1	1	698407	restart	380.047	0	380.047	3	81	0	0
1	1	698407	move	389.172	2.05469	387.117	1	82	102	46
1	1	698407	move	391.32	1.25781	390.062	2	83	84	136
1	1	698407	falsetrial	395.969	2.375	393.594	3	84	80	154
1	1	698407	restart	397.625	0	397.625	3	85	0	0
1	1	698407	move	405.992	1.19531	404.797	1	86	71	95
1	1	698407	move	409.406	2.48438	406.922	2	87	69	97
1	1	698407	falsetrial	413.992	1.77344	412.219	3	88	111	99
1	1	698407	restart	418.336	0	418.336	3	89	0	0
1	1	698407	move	429.133	1.1875	427.945	1	90	109	85
1	1	698407	move	433.219	1.375	431.844	2	91	111	83
1	1	698407	falsetrial	435.758	1.16406	434.594	3	92	69	95
1	1	698407	restart	437.344	0	437.344	3	93	0	0
1	1	698407	move	440.617	1.60156	439.016	1	94	109	85
1	1	698407	move	443.031	1.47656	441.555	2	95	111	83
1	1	698407	falsetrial	448.562	1.70312	446.859	3	96	118	96
1	1	698407	restart	455.758	0	455.758	3	97	0	0
1	1	698407	move	461.055	1.82031	459.234	1	98	89	107
1	1	698407	move	463.164	1.21875	461.945	2	99	91	113
1	1	698407	falsetrial	468.984	1.42969	467.555	3	100	102	120
1	1	698407	restart	470.289	0	470.289	3	101	0	0
1	1	698407	move	472.531	1.125	471.406	1	102	91	113
1	1	698407	move	474.766	1.28906	473.477	2	103	89	107
1	1	698407	falsetrial	481.672	1.3125	480.359	3	104	100	116
1	1	698407	restart	483.109	0	483.109	3	105	0	0
1	1	698407	move	493.75	1.42969	492.32	1	106	91	113
1	1	698407	move	495.797	1.10938	494.688	2	107	89	107
1	1	698407	falsetrial	503.633	1.53906	502.094	3	108	98	116
1	1	698407	restart	505.938	0	505.938	3	109	0	0
1	1	698407	move	516.656	1.03906	515.617	1	110	91	131
1	1	698407	move	518.953	1.55469	517.398	2	111	89	129
1	1	698407	falsetrial	523.391	1.63281	521.758	3	112	100	136
1	1	698407	restart	524.82	0	524.82	3	113	0	0
1	1	698407	move	536.688	1.57812	535.109	1	114	87	67
1	1	698407	move	539.227	0.992188	538.234	2	115	80	62
1	1	698407	falsetrial	540.992	0.882812	540.109	3	116	98	80
1	1	698407	restart	543.07	0	543.07	3	117	0	0
1	1	698407	move	553.961	0.890625	553.07	1	118	87	67
1	1	698407	move	559.172	1.24219	557.93	2	119	80	62
1	1	698407	falsetrial	562.547	1.39062	561.156	3	120	84	66
1	1	698407	restart	564.07	0	564.07	3	121	0	0
1	1	698407	move	568.195	1.07812	567.117	1	122	80	62
1	1	698407	move	570.695	0.734375	569.961	2	123	87	67
1	1	698407	falsetrial	573.508	1.625	571.883	3	124	102	80
1	1	698407	restart	575.484	0	575.484	3	125	0	0
1	1	698407	move	602.062	0.710938	601.352	1	126	80	62
1	1	698407	move	603.93	0.796875	603.133	2	127	87	67
1	1	698407	falsetrial	610.227	0.890625	609.336	3	128	98	80
1	1	698407	restart	614.844	0	614.844	3	129	0	0
1	1	698407	move	679.719	1.28906	678.43	1	130	80	62
1	1	698407	move	685.172	2.52344	682.648	2	131	98	80
1	1	698407	falsetrial	687.414	0.8125	686.602	3	132	87	67
1	1	698407	restart	689.258	0	689.258	3	133	0	0
1	1	698407	move	695.602	1.64844	693.953	1	134	80	46
1	1	698407	move	702.398	1.60156	700.797	2	135	87	49
1	1	698407	falsetrial	710.375	1.29688	709.078	3	136	93	51
1	1	698407	restart	791.438	0	791.438	3	137	0	0
1	1	698407	notsolved	900.367	0	900.367	0	138	0	0
1	1	117154	move	4.78125	2.46875	2.3125	1	1	82	46
1	1	117154	move	6.46875	0.9375	5.53125	2	2	71	51
1	1	117154	solved	8.14062	0.859375	7.28125	3	3	69	49
1	1	945828	move	5.13281	1.69531	3.4375	1	1	91	95
1	1	945828	move	6.47656	0.851562	5.625	2	2	84	86
1	1	945828	solved	7.96094	0.59375	7.36719	3	3	102	104
1	1	873318	move	6.66406	1.24219	5.42188	1	1	69	45
1	1	873318	move	11.6484	1.73438	9.91406	2	2	82	60
1	1	873318	falsetrial	16.4297	1.21875	15.2109	3	3	71	47
1	1	873318	restart	19.1797	0	19.1797	3	4	0	0
1	1	873318	move	24.8828	1.0625	23.8203	1	5	64	28
1	1	873318	move	31.9297	1.53906	30.3906	2	6	69	47
1	1	873318	falsetrial	34.5703	1.57031	33	3	7	71	53
1	1	873318	restart	36.1484	0	36.1484	3	8	0	0
1	1	873318	move	58.1953	0.976562	57.2188	1	9	118	136
1	1	873318	move	64.5156	1.91406	62.6016	2	10	100	118
1	1	873318	falsetrial	67.5469	1.36719	66.1797	3	11	82	100
1	1	873318	restart	68.8047	0	68.8047	3	12	0	0
1	1	873318	move	90.6562	0.875	89.7812	1	13	71	73
1	1	873318	move	101.656	1.125	100.531	2	14	118	120
1	1	873318	falsetrial	110.898	0.804688	110.094	3	15	93	113
1	1	873318	restart	112.57	0	112.57	3	16	0	0
1	1	873318	move	117.312	1.07031	116.242	1	17	118	136
1	1	873318	move	120.891	1.41406	119.477	2	18	100	118
1	1	873318	falsetrial	134.195	1.75781	132.438	3	19	98	116
1	1	873318	restart	135.898	0	135.898	3	20	0	0
1	1	873318	move	155.844	1.375	154.469	1	21	84	86
1	1	873318	move	162.227	1.21875	161.008	2	22	102	104
1	1	873318	solved	166.875	1.39062	165.484	3	23	91	95
1	1	250607	move	195.938	3.45312	192.484	1	1	64	10
1	1	250607	move	204.875	7.84375	197.031	2	2	69	9
1	1	250607	falsetrial	210.531	3.125	207.406	3	3	71	12
1	1	250607	restart	213.5	0	213.5	3	4	0	0
1	1	250607	move	222.109	5.75	216.359	1	5	69	8
1	1	250607	move	224.859	1.78125	223.078	2	6	64	10
1	1	250607	falsetrial	228.125	2.1875	225.938	3	7	71	12
1	1	250607	restart	229.984	0	229.984	3	8	0	0
1	1	250607	move	271.562	1.60938	269.953	1	9	87	116
1	1	250607	move	276.547	3.29688	273.25	2	10	80	107
1	1	250607	falsetrial	285.984	0.90625	285.078	3	11	84	80
1	1	250607	restart	287.469	0	287.469	3	12	0	0
1	1	250607	move	363.406	1.21875	362.188	1	13	93	131
1	1	250607	move	365.969	1.5625	364.406	2	14	102	129
1	1	250607	falsetrial	372.312	1.78125	370.531	3	15	84	136
1	1	250607	restart	374	0	374	3	16	0	0
1	1	250607	move	402.562	1.71875	400.844	1	17	118	49
1	1	250607	move	407.047	1.29688	405.75	2	18	111	104
1	1	250607	falsetrial	411.938	1.90625	410.031	3	19	109	96
1	1	250607	restart	413.297	0	413.297	3	20	0	0
1	1	250607	move	427.375	1.51562	425.859	1	21	91	66
1	1	250607	move	435.406	2.07812	433.328	2	22	89	120
1	1	250607	falsetrial	440.547	2.51562	438.031	3	23	111	113
1	1	250607	restart	443.938	0	443.938	3	24	0	0
1	1	250607	move	448.531	1.28125	447.25	1	25	80	66
1	1	250607	move	451.703	1.3125	450.391	2	26	87	73
1	1	250607	falsetrial	460.141	2	458.141	3	27	98	120
1	1	250607	restart	461.75	0	461.75	3	28	0	0
1	1	250607	move	474.5	1.5	473	1	29	91	73
1	1	250607	move	493.188	2.48438	490.703	2	30	87	66
1	1	250607	falsetrial	498.062	1.78125	496.281	3	31	98	120
1	1	250607	restart	499.359	0	499.359	3	32	0	0
1	1	250607	restart	518.734	5.25	513.484	0	33	0	0
1	1	250607	restart	522.438	0	522.438	0	34	0	0
1	1	250607	move	872.172	2.26562	869.906	1	35	109	66
1	1	250607	move	875	1.65625	873.344	2	36	118	73
1	1	250607	falsetrial	888.703	1.20312	887.5	3	37	111	62
1	1	250607	restart	890.734	0	890.734	3	38	0	0
1	1	250607	notsolved	900.281	0	900.281	0	39	0	0
1	1	215024	restart	10.4609	2.44922	8.01172	0	1	0	0
1	1	215024	restart	19.5586	1.39844	18.1602	0	2	0	0
1	1	215024	restart	22.8281	1.46484	21.3633	0	3	0	0
1	1	215024	restart	23.4062	0	23.4062	0	4	0	0
1	1	215024	restart	23.6289	0	23.6289	0	5	0	0
1	1	215024	restart	112.328	68.3125	44.0156	0	6	0	0
1	1	215024	move	123.422	5.42969	117.992	1	7	64	68
1	1	215024	move	126.648	2.02344	124.625	2	8	71	73
1	1	215024	falsetrial	131.133	1.60547	129.527	3	9	84	86
1	1	215024	restart	133.562	0	133.562	3	10	0	0
1	1	215024	move	139.527	4.19141	135.336	1	11	100	116
1	1	215024	move	146.816	4.48828	142.328	2	12	64	100
1	1	215024	falsetrial	151.172	1.46484	149.707	3	13	71	107
1	1	215024	restart	156.465	0	156.465	3	14	0	0
1	1	215024	move	180.613	7.89453	172.719	1	15	91	73
1	1	215024	move	200.121	1.13672	198.984	2	16	64	66
1	1	215024	falsetrial	204.652	1.72656	202.926	3	17	69	91
1	1	215024	restart	207.691	0	207.691	3	18	0	0
1	1	215024	move	219.754	1.41797	218.336	1	19	89	107
1	1	215024	move	222.769	1.89844	220.871	2	20	91	127
1	1	215024	falsetrial	229.051	1.70312	227.348	3	21	82	116
1	1	215024	restart	237.156	0	237.156	3	22	0	0
1	1	215024	move	245.152	1.125	244.027	1	23	93	107
1	1	215024	move	250.117	1.57422	248.543	2	24	84	62
1	1	215024	falsetrial	257.215	5.85547	251.359	3	25	102	67
1	1	215024	restart	258.742	0	258.742	3	26	0	0
1	1	215024	move	261.523	1.78516	259.738	1	27	102	116
1	1	215024	move	269.273	1.73047	267.543	2	28	93	129
1	1	215024	falsetrial	276.953	2.91016	274.043	3	29	84	131
1	1	215024	restart	280.012	0	280.012	3	30	0	0
1	1	215024	move	285.012	2.64844	282.363	1	31	93	131
1	1	215024	move	292.184	4.67188	287.512	2	32	102	136
1	1	215024	falsetrial	301.523	1.67578	299.848	3	33	87	129
1	1	215024	restart	303.676	0	303.676	3	34	0	0
1	1	215024	move	322.184	6.05469	316.129	1	35	111	113
1	1	215024	move	350.5	2.51953	347.981	2	36	93	133
1	1	215024	falsetrial	356.871	0.945312	355.926	3	37	84	120
1	1	215024	restart	357.863	0	357.863	3	38	0	0
1	1	215024	move	360.781	1.01953	359.762	1	39	93	131
1	1	215024	move	367.523	1.58203	365.941	2	40	87	129
1	1	215024	falsetrial	374.055	1.87891	372.176	3	41	64	136
1	1	215024	restart	375.266	0	375.266	3	42	0	0
1	1	215024	move	383.871	1.33203	382.539	1	43	91	107
1	1	215024	move	387.199	2.53516	384.664	2	44	82	116
1	1	215024	falsetrial	397.066	1.92188	395.144	3	45	84	91
1	1	215024	restart	399.668	0	399.668	3	46	0	0
1	1	215024	move	422.215	2.49219	419.723	1	47	118	73
1	1	215024	move	428.859	0.984375	427.875	2	48	109	67
1	1	215024	falsetrial	434.703	1.86328	432.84	3	49	111	49
1	1	215024	restart	435.871	0	435.871	3	50	0	0
1	1	215024	move	456.769	1.24219	455.527	1	51	89	67
1	1	215024	move	462.785	2.29688	460.488	2	52	118	62
1	1	215024	falsetrial	467.019	1.25	465.769	3	53	93	89
1	1	215024	restart	476.66	0	476.66	3	54	0	0
1	1	215024	move	569.785	1.32031	568.465	1	55	84	131
1	1	215024	move	572.324	0.671875	571.652	2	56	131	120
1	1	215024	falsetrial	574.426	0.984375	573.441	3	57	93	113
1	1	215024	restart	575.43	0	575.43	3	58	0	0
1	1	215024	move	580.879	1.45312	579.426	1	59	84	120
1	1	215024	move	582.883	0.75	582.133	2	60	93	113
1	1	215024	falsetrial	592.414	1.17188	591.242	3	61	80	116
1	1	215024	restart	593.5	0	593.5	3	62	0	0
1	1	215024	move	648.297	5.34375	642.953	1	63	102	120
1	1	215024	move	649.996	0.871094	649.125	2	64	93	113
1	1	215024	falsetrial	651.973	1.07031	650.902	3	65	84	102
1	1	215024	restart	653.004	0	653.004	3	66	0	0
1	1	215024	move	659.465	0.925781	658.539	1	67	102	120
1	1	215024	move	661.531	0.953125	660.578	2	68	93	113
1	1	215024	falsetrial	663.504	0.882812	662.621	3	69	98	116
1	1	215024	restart	664.609	0	664.609	3	70	0	0
1	1	215024	move	666.582	0.660156	665.922	1	71	102	120
1	1	215024	move	667.871	0.796875	667.074	2	72	93	113
1	1	215024	falsetrial	680.137	2.70703	677.43	3	73	84	116
1	1	215024	restart	681.012	0	681.012	3	74	0	0
1	1	215024	move	683.418	1.27734	682.141	1	75	102	120
1	1	215024	move	684.797	0.65625	684.141	2	76	93	113
1	1	215024	falsetrial	699.258	0.972656	698.285	3	77	100	116
1	1	215024	restart	700.344	0	700.344	3	78	0	0
1	1	215024	move	702.281	0.25	702.031	1	79	102	120
1	1	215024	move	703.445	0.441406	703.004	2	80	93	113
1	1	215024	falsetrial	710.809	0.585938	710.223	3	81	100	116
1	1	215024	restart	711.785	0	711.785	3	82	0	0
1	1	215024	move	722.168	2.79688	719.371	1	83	100	120
1	1	215024	move	740.906	1.23047	739.676	2	84	109	113
1	1	215024	falsetrial	801.949	4.14844	797.801	3	85	120	122
1	1	215024	restart	803.125	0	803.125	3	86	0	0
1	1	215024	move	819.184	2.875	816.309	1	87	100	113
1	1	215024	move	822.797	1.53125	821.266	2	88	113	104
1	1	215024	falsetrial	827.914	3.76562	824.148	3	89	111	113
1	1	215024	restart	828.832	0	828.832	3	90	0	0
1	1	215024	move	833.707	2.40234	831.305	1	91	82	73
1	1	215024	move	837.805	2.16797	835.637	2	92	118	86
1	1	215024	falsetrial	849.211	9.78125	839.43	3	93	111	75
1	1	215024	restart	850.125	0	850.125	3	94	0	0
1	1	215024	move	854.305	1.75	852.555	1	95	100	73
1	1	215024	move	860.793	4.58203	856.211	2	96	118	86
1	1	215024	falsetrial	870.211	2.98047	867.231	3	97	109	68
1	1	215024	restart	873.168	0	873.168	3	98	0	0
1	1	215024	notsolved	900.379	0	900.379	0	99	0	0
1	1	275784	move	8.62109	2.42188	6.19922	1	1	82	46
1	1	275784	move	23.5391	1.37891	22.1602	2	2	91	51
1	1	275784	falsetrial	36.918	1.67578	35.2422	3	3	100	49
1	1	275784	restart	39.082	0	39.082	3	4	0	0
1	1	275784	move	58.8164	1.23828	57.5781	1	5	102	113
1	1	275784	move	64.1172	1.53125	62.5859	2	6	100	120
1	1	275784	falsetrial	72.8203	1.39453	71.4258	3	7	98	107
1	1	275784	restart	75.2188	0	75.2188	3	8	0	0
1	1	275784	move	90.5039	1.08203	89.4219	1	9	91	113
1	1	275784	move	101.602	1.76172	99.8398	2	10	71	66
1	1	275784	falsetrial	111.109	1.72266	109.387	3	11	111	73
1	1	275784	restart	113.004	0	113.004	3	12	0	0
1	1	275784	move	121.465	1.58203	119.883	1	13	69	62
1	1	275784	move	130.863	1.92188	128.941	2	14	89	67
1	1	275784	falsetrial	142.523	1.41016	141.113	3	15	102	113
1	1	275784	restart	144.336	0	144.336	3	16	0	0
1	1	275784	move	171.894	2.48828	169.406	1	17	100	107
1	1	275784	move	177.434	1.49219	175.941	2	18	98	116
1	1	275784	restart	191.039	0	191.039	2	19	0	0
1	1	275784	move	201.516	1.94141	199.574	1	20	71	113
1	1	275784	move	205.652	1.60156	204.051	2	21	64	120
1	1	275784	falsetrial	218.238	2.40625	215.832	3	22	69	107
1	1	275784	restart	220.731	0	220.731	3	23	0	0
1	1	275784	move	236.426	1.60156	234.824	1	24	82	73
1	1	275784	move	248.25	1.53125	246.719	2	25	84	113
1	1	275784	restart	253.617	0	253.617	2	26	0	0
1	1	275784	move	258.906	1.60156	257.305	1	27	82	46
1	1	275784	move	273.121	6.22266	266.898	2	28	100	51
1	1	275784	falsetrial	282.254	1.07031	281.184	3	29	64	49
1	1	275784	restart	285.262	0	285.262	3	30	0	0
1	1	275784	move	308.809	4.5625	304.246	1	31	82	113
1	1	275784	move	314.934	2.32812	312.606	2	32	102	120
1	1	275784	falsetrial	341.82	1.32422	340.496	3	33	100	102
1	1	275784	restart	343.777	0	343.777	3	34	0	0
1	1	275784	move	350.379	1.08984	349.289	1	35	84	73
1	1	275784	move	358.582	1.62891	356.953	2	36	82	66
1	1	275784	falsetrial	367.238	2.05078	365.188	3	37	89	82
1	1	275784	restart	370.051	0	370.051	3	38	0	0
1	1	275784	move	375.059	1.20312	373.856	1	39	111	113
1	1	275784	move	378.129	1.27734	376.852	2	40	102	120
1	1	275784	falsetrial	403.297	1.25391	402.043	3	41	100	67
1	1	275784	restart	405.566	0	405.566	3	42	0	0
1	1	275784	move	409.297	1.37891	407.918	1	43	80	67
1	1	275784	move	423.137	1.61328	421.523	2	44	69	62
1	1	275784	restart	433.289	0	433.289	2	45	0	0
1	1	275784	move	437.703	1.16406	436.539	1	46	109	116
1	1	275784	move	442.082	1.05469	441.027	2	47	98	107
1	1	275784	falsetrial	458.008	2.26172	455.746	3	48	82	109
1	1	275784	restart	460.242	0	460.242	3	49	0	0
1	1	275784	move	492.32	1.80859	490.512	1	50	91	120
1	1	275784	move	500.836	1.30469	499.531	2	51	109	116
1	1	275784	falsetrial	509.883	1.83594	508.047	3	52	100	107
1	1	275784	restart	511.961	0	511.961	3	53	0	0
1	1	275784	move	518.992	1.31641	517.676	1	54	82	66
1	1	275784	move	524.934	1.19141	523.742	2	55	84	73
1	1	275784	restart	550.258	0	550.258	2	56	0	0
1	1	275784	move	557.211	1.50781	555.703	1	57	100	46
1	1	275784	move	564.711	1.51172	563.199	2	58	91	51
1	1	275784	falsetrial	573.285	2.01953	571.266	3	59	64	49
1	1	275784	restart	575.75	0	575.75	3	60	0	0
1	1	275784	move	579.781	1.08984	578.691	1	61	82	46
1	1	275784	move	588.129	1.85938	586.269	2	62	89	51
1	1	275784	falsetrial	600.586	1.99219	598.594	3	63	91	49
1	1	275784	restart	602.762	0	602.762	3	64	0	0
1	1	275784	move	605.984	1.19922	604.785	1	65	102	120
1	1	275784	move	611.781	0.996094	610.785	2	66	111	113
1	1	275784	restart	618.242	0	618.242	2	67	0	0
1	1	275784	move	622.613	1.26172	621.352	1	68	91	113
1	1	275784	move	634.898	1.40625	633.492	2	69	82	120
1	1	275784	restart	649.394	8.71094	640.684	2	70	0	0
1	1	275784	move	656.332	1.48047	654.852	1	71	102	113
1	1	275784	move	660.106	1.39453	658.711	2	72	98	107
1	1	275784	restart	672.695	0	672.695	2	73	0	0
1	1	275784	move	711.699	3.3125	708.387	1	74	102	113
1	1	275784	move	716.566	2.08984	714.477	2	75	100	107
1	1	275784	restart	727.031	0	727.031	2	76	0	0
1	1	275784	move	735.152	2.05469	733.098	1	77	82	46
1	1	275784	move	746.715	1.86328	744.852	2	78	100	136
1	1	275784	restart	754.391	0	754.391	2	79	0	0
1	1	275784	move	762.664	1.33594	761.328	1	80	89	113
1	1	275784	move	765.578	1.24219	764.336	2	81	91	107
1	1	275784	restart	771.715	0	771.715	2	82	0	0
1	1	275784	move	775.711	1.55469	774.156	1	83	64	116
1	1	275784	move	785.414	2.37891	783.035	2	84	71	107
1	1	275784	restart	791.902	0	791.902	2	85	0	0
1	1	275784	move	805.723	1.42969	804.293	1	86	91	113
1	1	275784	move	810.719	1.625	809.094	2	87	111	120
1	1	275784	falsetrial	818.848	1.05859	817.789	3	88	69	67
1	1	275784	restart	820.863	0	820.863	3	89	0	0
1	1	275784	move	824.828	0.996094	823.832	1	90	100	120
1	1	275784	move	828.481	0.851562	827.629	2	91	82	113
1	1	275784	restart	839.109	0	839.109	2	92	0	0
1	1	275784	move	852.019	5.05078	846.969	1	93	93	66
1	1	275784	move	862.914	1.01953	861.894	2	94	80	67
1	1	275784	falsetrial	868.824	2.15234	866.672	3	95	109	115
1	1	275784	restart	870.402	0	870.402	3	96	0	0
1	1	275784	move	877.293	4.21484	873.078	1	97	100	107
1	1	275784	notsolved	900.465	0	900.465	1	98	0	0
1	1	735333	move	10.1016	0.984375	9.11719	1	1	82	62
1	1	735333	move	24.6797	1.26562	23.4141	2	2	89	107
1	1	735333	falsetrial	31.375	1.05859	30.3164	3	3	62	116
1	1	735333	restart	33.5195	0	33.5195	3	4	0	0
1	1	735333	move	68.6953	0.851562	67.8438	1	5	100	120
1	1	735333	move	74.832	1.05859	73.7734	2	6	91	113
1	1	735333	falsetrial	80.1758	1.09766	79.0781	3	7	82	100
1	1	735333	restart	81.7227	0	81.7227	3	8	0	0
1	1	735333	move	102.125	0.855469	101.269	1	9	89	107
1	1	735333	move	106.191	0.855469	105.336	2	10	91	113
1	1	735333	falsetrial	109.023	1.07422	107.949	3	11	100	116
1	1	735333	restart	110.129	0	110.129	3	12	0	0
1	1	735333	move	135.68	2.25781	133.422	1	13	93	95
1	1	735333	move	139.977	1.25781	138.719	2	14	84	86
1	1	735333	falsetrial	141.305	0.617188	140.688	3	15	102	104
1	1	735333	restart	142.297	0	142.297	3	16	0	0
1	1	735333	move	171.434	0.996094	170.438	1	17	82	120
1	1	735333	move	180.641	0.769531	179.871	2	18	100	66
1	1	735333	falsetrial	184.519	1.14453	183.375	3	19	87	113
1	1	735333	restart	185.394	0	185.394	3	20	0	0
1	1	735333	move	192.777	1.92188	190.856	1	21	89	107
1	1	735333	move	201.598	0.902344	200.695	2	22	109	67
1	1	735333	falsetrial	204.902	1.09766	203.805	3	23	102	116
1	1	735333	restart	205.914	0	205.914	3	24	0	0
1	1	735333	move	223.512	0.996094	222.516	1	25	89	67
1	1	735333	move	227.504	1.01562	226.488	2	26	102	62
1	1	735333	falsetrial	230.488	1.53906	228.949	3	27	69	113
1	1	735333	restart	231.434	0	231.434	3	28	0	0
1	1	735333	move	235.793	1.73828	234.055	1	29	118	62
1	1	735333	move	237.977	1.01172	236.965	2	30	89	67
1	1	735333	falsetrial	243.281	1.21875	242.062	3	31	84	118
1	1	735333	restart	244.258	0	244.258	3	32	0	0
1	1	735333	move	297.078	1.45703	295.621	1	33	98	62
1	1	735333	move	306.992	1.37109	305.621	2	34	93	67
1	1	735333	falsetrial	309.305	0.796875	308.508	3	35	87	93
1	1	735333	restart	310.539	0	310.539	3	36	0	0
1	1	735333	move	320.391	1.01562	319.375	1	37	71	107
1	1	735333	move	323.07	0.984375	322.086	2	38	89	73
1	1	735333	falsetrial	328.094	0.894531	327.199	3	39	102	66
1	1	735333	restart	330.383	0	330.383	3	40	0	0
1	1	735333	move	372.504	3.32812	369.176	1	41	87	73
1	1	735333	move	376.207	1.52344	374.684	2	42	100	66
1	1	735333	falsetrial	379.238	1.40234	377.836	3	43	71	87
1	1	735333	restart	380.258	0	380.258	3	44	0	0
1	1	735333	move	425.32	0.722656	424.598	1	45	89	67
1	1	735333	move	432.352	3.74609	428.606	2	46	93	107
1	1	735333	falsetrial	434.824	0.960938	433.863	3	47	84	116
1	1	735333	restart	438.016	0	438.016	3	48	0	0
1	1	735333	move	445.312	1.23438	444.078	1	49	100	116
1	1	735333	move	450.949	0.609375	450.34	2	50	109	107
1	1	735333	falsetrial	456.191	0.671875	455.519	3	51	89	109
1	1	735333	restart	457.066	0	457.066	3	52	0	0
1	1	735333	move	461.559	1.28906	460.269	1	53	100	116
1	1	735333	move	468.664	0.898438	467.766	2	54	109	107
1	1	735333	falsetrial	471.91	0.910156	471	3	55	82	100
1	1	735333	restart	475.238	0	475.238	3	56	0	0
1	1	735333	move	479.156	0.917969	478.238	1	57	82	66
1	1	735333	move	486.293	0.6875	485.606	2	58	89	73
1	1	735333	falsetrial	499.191	1.89062	497.301	3	59	84	82
1	1	735333	restart	503.973	0	503.973	3	60	0	0
1	1	735333	move	522.68	0.984375	521.695	1	61	100	46
1	1	735333	move	527.598	1.03125	526.566	2	62	91	51
1	1	735333	falsetrial	529.328	0.824219	528.504	3	63	89	49
1	1	735333	restart	531.496	0	531.496	3	64	0	0
1	1	735333	move	541.297	1.66016	539.637	1	65	109	107
1	1	735333	move	550.023	0.945312	549.078	2	66	82	116
1	1	735333	falsetrial	561.231	0.863281	560.367	3	67	93	67
1	1	735333	restart	562.281	0	562.281	3	68	0	0
1	1	735333	move	569.496	1.79297	567.703	1	69	89	113
1	1	735333	move	579.352	0.9375	578.414	2	70	82	120
1	1	735333	falsetrial	581.582	1.51953	580.062	3	71	102	116
1	1	735333	restart	582.723	0	582.723	3	72	0	0
1	1	735333	move	591.477	2.55859	588.918	1	73	91	113
1	1	735333	move	596.672	0.730469	595.941	2	74	82	120
1	1	735333	falsetrial	600.246	1.50391	598.742	3	75	111	91
1	1	735333	restart	601.312	0	601.312	3	76	0	0
1	1	735333	move	610.422	0.542969	609.879	1	77	89	113
1	1	735333	move	619.488	0.707031	618.781	2	78	100	120
1	1	735333	falsetrial	623.438	0.824219	622.613	3	79	91	89
1	1	735333	restart	624.465	0	624.465	3	80	0	0
1	1	735333	move	656.598	1.04688	655.551	1	81	82	120
1	1	735333	move	658.688	0.882812	657.805	2	82	89	113
1	1	735333	falsetrial	663.738	0.660156	663.078	3	83	91	89
1	1	735333	restart	664.914	0	664.914	3	84	0	0
1	1	735333	move	668.481	2.07422	666.406	1	85	100	116
1	1	735333	move	675.016	1.01953	673.996	2	86	111	107
1	1	735333	falsetrial	677.832	1.14844	676.684	3	87	82	120
1	1	735333	restart	678.785	0	678.785	3	88	0	0
1	1	735333	move	707.176	0.945312	706.231	1	89	100	116
1	1	735333	move	710.918	0.886719	710.031	2	90	91	107
1	1	735333	falsetrial	713.734	1.39453	712.34	3	91	98	120
1	1	735333	restart	715.449	0	715.449	3	92	0	0
1	1	735333	move	718.793	1.60938	717.184	1	93	102	120
1	1	735333	move	721.945	0.921875	721.023	2	94	89	113
1	1	735333	falsetrial	725.719	0.53125	725.188	3	95	100	66
1	1	735333	restart	726.516	0	726.516	3	96	0	0
1	1	735333	move	733.254	0.761719	732.492	1	97	118	66
1	1	735333	move	735.336	0.785156	734.551	2	98	111	73
1	1	735333	falsetrial	738.926	2.19141	736.734	3	99	109	67
1	1	735333	restart	742.723	0	742.723	3	100	0	0
1	1	735333	move	755.711	2.6875	753.023	1	101	100	136
1	1	735333	move	757.727	0.734375	756.992	2	102	109	129
1	1	735333	solved	760.231	0.753906	759.477	3	103	111	131
1	1	774213	move	34.618	1.77704	32.841	1	1	89	107
1	1	774213	move	38.7221	1.505	37.217	2	2	118	116
1	1	774213	falsetrial	44.073	1.70398	42.369	3	3	100	120
1	1	774213	restart	45.776	0	45.776	3	4	0	0
1	1	774213	move	100.946	1.16101	99.785	1	5	89	85
1	1	774213	move	106.722	1.85706	104.865	2	6	91	83
1	1	774213	falsetrial	110.874	2.20898	108.665	3	7	100	94
1	1	774213	restart	112.288	0	112.288	3	8	0	0
1	1	774213	move	119.626	1.16901	118.457	1	9	89	67
1	1	774213	move	123.514	1.04102	122.473	2	10	91	113
1	1	774213	falsetrial	128.026	1.64099	126.385	3	11	82	62
1	1	774213	restart	129.431	0	129.431	3	12	0	0
1	1	774213	move	150.915	2.01904	148.896	1	13	102	116
1	1	774213	move	162.114	1.401	160.713	2	14	84	62
1	1	774213	falsetrial	166.146	1.12097	165.025	3	15	93	67
1	1	774213	restart	167.228	0	167.228	3	16	0	0
1	1	774213	move	176.402	1.22504	175.177	1	17	100	120
1	1	774213	move	179.106	1.729	177.377	2	18	91	113
1	1	774213	falsetrial	184.658	1.12103	183.537	3	19	89	91
1	1	774213	restart	185.726	0	185.726	3	20	0	0
1	1	774213	move	197.906	1.49701	196.409	1	21	100	136
1	1	774213	move	200.514	1.37701	199.137	2	22	91	131
1	1	774213	falsetrial	203.058	1.15405	201.904	3	23	89	129
1	1	774213	restart	204.096	0	204.096	3	24	0	0
1	1	774213	move	210.85	1.19299	209.657	1	25	87	107
1	1	774213	move	213.658	0.960998	212.697	2	26	93	73
1	1	774213	falsetrial	218.53	1.88104	216.649	3	27	102	116
1	1	774213	restart	219.759	0	219.759	3	28	0	0
1	1	774213	move	251.226	1.72101	249.505	1	29	100	114
1	1	774213	move	255.962	0.929993	255.032	2	30	87	107
1	1	774213	falsetrial	260.547	1.92999	258.617	3	31	93	87
1	1	774213	restart	261.646	0	261.646	3	32	0	0
1	1	774213	move	335.298	1.54504	333.753	1	33	82	116
1	1	774213	move	346.018	1.42499	344.593	2	34	102	66
1	1	774213	falsetrial	362.939	0.850037	362.089	3	35	98	114
1	1	774213	restart	364.128	0	364.128	3	36	0	0
1	1	774213	move	377.29	2.26502	375.025	1	37	82	78
1	1	774213	move	380.706	1.33698	379.369	2	38	100	104
1	1	774213	falsetrial	388.122	1.80096	386.321	3	39	118	96
1	1	774213	restart	389.212	0	389.212	3	40	0	0
1	1	774213	move	396.794	1.53699	395.257	1	41	100	136
1	1	774213	move	401.634	1.513	400.121	2	42	82	154
1	1	774213	falsetrial	415.523	3.13898	412.384	3	43	98	172
1	1	774213	restart	416.696	0	416.696	3	44	0	0
1	1	774213	move	428.322	0.992981	427.329	1	45	64	78
1	1	774213	move	430.906	1.33002	429.576	2	46	71	85
1	1	774213	falsetrial	438.322	1.35303	436.969	3	47	118	96
1	1	774213	restart	439.429	0	439.429	3	48	0	0
1	1	774213	move	454.85	1.297	453.553	1	49	98	62
1	1	774213	move	461.97	1.505	460.465	2	50	87	67
1	1	774213	falsetrial	472.178	1.21704	470.961	3	51	118	66
1	1	774213	restart	473.104	0	473.104	3	52	0	0
1	1	774213	move	481.418	1.83301	479.585	1	53	102	122
1	1	774213	move	486.266	0.880981	485.385	2	54	100	104
1	1	774213	falsetrial	488.418	0.825073	487.593	3	55	82	86
1	1	774213	restart	489.648	0	489.648	3	56	0	0
1	1	774213	move	502.634	1.51294	501.121	1	57	93	85
1	1	774213	move	508.066	1.15295	506.913	2	58	102	96
1	1	774213	falsetrial	511.986	1.05701	510.929	3	59	84	78
1	1	774213	restart	513.936	0	513.936	3	60	0	0
1	1	774213	move	544.546	1.65698	542.889	1	61	84	44
1	1	774213	move	548.522	1.48901	547.033	2	62	93	115
1	1	774213	falsetrial	553.547	1.85107	551.696	3	63	102	140
1	1	774213	restart	555.121	0	555.121	3	64	0	0
1	1	774213	move	573.466	1.04102	572.425	1	65	100	154
1	1	774213	move	578.25	1.69702	576.553	2	66	91	151
1	1	774213	falsetrial	582.722	1.81702	580.905	3	67	111	149
1	1	774213	restart	583.967	0	583.967	3	68	0	0
1	1	774213	move	680.178	1.521	678.657	1	69	93	129
1	1	774213	move	682.666	1.24902	681.417	2	70	102	116
1	1	774213	falsetrial	688.21	1.69702	686.513	3	71	129	107
1	1	774213	restart	689.351	0	689.351	3	72	0	0
1	1	774213	move	694.674	2.52905	692.145	1	73	84	114
1	1	774213	move	697.554	1.32105	696.233	2	74	102	116
1	1	774213	falsetrial	705.442	1.8811	703.561	3	75	93	105
1	1	774213	restart	706.72	0	706.72	3	76	0	0
1	1	774213	move	710.418	1.04199	709.376	1	77	100	120
1	1	774213	move	718.266	0.873047	717.393	2	78	98	116
1	1	774213	falsetrial	727.379	1.802	725.577	3	79	82	98
1	1	774213	restart	728.368	0	728.368	3	80	0	0
1	1	774213	move	731.418	1.08899	730.329	1	81	82	116
1	1	774213	move	737.818	1.2251	736.593	2	82	64	120
1	1	774213	falsetrial	746.675	1.25794	745.417	3	83	71	113
1	1	774213	restart	747.889	0	747.889	3	84	0	0
1	1	774213	move	750.658	1.16894	749.489	1	85	87	107
1	1	774213	move	754.682	1.60107	753.081	2	86	64	116
1	1	774213	falsetrial	767.611	2.802	764.809	3	87	89	113
1	1	774213	restart	768.654	0	768.654	3	88	0	0
1	1	774213	move	780.211	0.929932	779.281	1	89	91	95
1	1	774213	move	782.138	1.00903	781.129	2	90	84	86
1	1	774213	solved	784.251	0.786011	783.465	3	91	102	104
1	1	243573	move	29.7578	1.63281	28.125	1	1	84	66
1	1	243573	move	32.4609	1.44531	31.0156	2	2	102	120
1	1	243573	falsetrial	37.0312	1.10938	35.9219	3	3	93	95
1	1	243573	restart	40.125	0	40.125	3	4	0	0
1	1	243573	move	89.4375	2.97656	86.4609	1	5	84	62
1	1	243573	move	92.5	1.75	90.75	2	6	102	67
1	1	243573	falsetrial	96.0234	1.49219	94.5312	3	7	93	107
1	1	243573	restart	98.2266	0	98.2266	3	8	0	0
1	1	243573	move	103.094	1.55469	101.539	1	9	100	120
1	1	243573	move	108.195	4.08594	104.109	2	10	82	100
1	1	243573	falsetrial	114.203	1.75	112.453	3	11	84	113
1	1	243573	restart	115.789	0	115.789	3	12	0	0
1	1	243573	move	128.062	1.5625	126.5	1	13	82	116
1	1	243573	move	129.844	1.07812	128.766	2	14	100	107
1	1	243573	falsetrial	137.625	1.54688	136.078	3	15	84	62
1	1	243573	restart	139.172	0	139.172	3	16	0	0
1	1	243573	restart	142.797	0	142.797	0	17	0	0
1	1	243573	restart	143.68	0	143.68	0	18	0	0
1	1	243573	move	178.703	1.22656	177.477	1	19	84	86
1	1	243573	move	180.602	0.914062	179.688	2	20	102	104
1	1	243573	solved	186.789	1.99219	184.797	3	21	91	95
1	1	991727	move	37.8125	1.57031	36.2422	1	1	69	62
1	1	991727	move	68.4219	0.960938	67.4609	2	2	109	107
1	1	991727	falsetrial	72.6719	0.890625	71.7812	3	3	89	116
1	1	991727	restart	74.3984	0	74.3984	3	4	0	0
1	1	991727	move	152.281	0.570312	151.711	1	5	111	120
1	1	991727	move	154.742	0.859375	153.883	2	6	91	113
1	1	991727	falsetrial	233.172	1.69531	231.477	3	7	100	91
1	1	991727	restart	237.406	0	237.406	3	8	0	0
1	1	991727	move	276.789	1.13281	275.656	1	9	98	107
1	1	991727	move	278.531	0.890625	277.641	2	10	109	116
1	1	991727	restart	292.555	0	292.555	2	11	0	0
1	1	991727	move	307.383	1.3125	306.07	1	12	109	67
1	1	991727	move	309.023	0.796875	308.227	2	13	111	62
1	1	991727	restart	314.867	0	314.867	2	14	0	0
1	1	991727	move	344.133	1.0625	343.07	1	15	109	120
1	1	991727	move	355.711	0.84375	354.867	2	16	111	113
1	1	991727	falsetrial	357.922	0.992188	356.93	3	17	118	111
1	1	991727	restart	364.234	0	364.234	3	18	0	0
1	1	991727	move	388.391	1.22656	387.164	1	19	91	113
1	1	991727	restart	417.219	0	417.219	1	20	0	0
1	1	991727	move	650.266	1.20312	649.062	1	21	82	62
1	1	991727	move	668.672	1.32031	667.352	2	22	64	67
1	1	991727	restart	681.688	0	681.688	2	23	0	0
1	1	991727	move	705.25	1.69531	703.555	1	24	100	136
1	1	991727	move	707.469	0.875	706.594	2	25	109	129
1	1	991727	solved	709.609	0.898438	708.711	3	26	111	131
1	1	779278	move	4.91406	2.14453	2.76953	1	1	118	120
1	1	779278	move	7.82812	1.13281	6.69531	2	2	109	129
1	1	779278	falsetrial	15.6992	0.875	14.8242	3	3	93	113
1	1	779278	restart	18.0938	0	18.0938	3	4	0	0
1	1	779278	move	25.5781	1.76172	23.8164	1	5	111	113
1	1	779278	move	27.25	0.960938	26.2891	2	6	113	115
1	1	779278	falsetrial	29.1797	0.957031	28.2227	3	7	93	95
1	1	779278	restart	30.6523	0	30.6523	3	8	0	0
1	1	779278	move	32.6484	0.855469	31.793	1	9	102	120
1	1	779278	move	35.1055	1.09766	34.0078	2	10	111	113
1	1	779278	falsetrial	38.0664	0.867188	37.1992	3	11	100	116
1	1	779278	restart	39.5195	0	39.5195	3	12	0	0
1	1	779278	move	41.4805	0.902344	40.5781	1	13	102	120
1	1	779278	move	43.5078	1.1875	42.3203	2	14	111	113
1	1	779278	falsetrial	45.668	0.941406	44.7266	3	15	109	107
1	1	779278	restart	47.0938	0	47.0938	3	16	0	0
1	1	779278	move	55.6406	1.65625	53.9844	1	17	100	46
1	1	779278	move	61.832	1.84766	59.9844	2	18	82	88
1	1	779278	falsetrial	64.4727	1.14453	63.3281	3	19	91	151
1	1	779278	restart	65.8047	0	65.8047	3	20	0	0
1	1	779278	move	73.8594	0.714844	73.1445	1	21	87	85
1	1	779278	move	75.7852	0.785156	75	2	22	93	95
1	1	779278	falsetrial	78.2891	0.984375	77.3047	3	23	64	46
1	1	779278	restart	79.918	0	79.918	3	24	0	0
1	1	779278	move	101.137	0.839844	100.297	1	25	102	120
1	1	779278	restart	107.848	0	107.848	1	26	0	0
1	1	779278	move	110	0.742188	109.258	1	27	111	113
1	1	779278	move	144.488	0.832031	143.656	2	28	91	111
1	1	779278	falsetrial	182.496	1.96094	180.535	3	29	82	62
1	1	779278	restart	185.562	0	185.562	3	30	0	0
1	1	779278	move	309.887	2.20703	307.68	1	31	82	30
1	1	779278	move	315.055	1.76562	313.289	2	32	100	138
1	1	779278	falsetrial	321.32	1.23438	320.086	3	33	91	97
1	1	779278	restart	323.219	0	323.219	3	34	0	0
1	1	779278	move	340.512	1.26562	339.246	1	35	111	115
1	1	779278	move	342.742	1.22266	341.519	2	36	91	95
1	1	779278	falsetrial	345.102	1.03125	344.07	3	37	71	75
1	1	779278	restart	347.371	0	347.371	3	38	0	0
1	1	779278	move	350.266	1.41797	348.848	1	39	93	95
1	1	779278	move	352.777	1.65234	351.125	2	40	91	97
1	1	779278	falsetrial	356.191	1.6875	354.504	3	41	89	99
1	1	779278	restart	357.508	0	357.508	3	42	0	0
1	1	779278	move	371.113	1.98828	369.125	1	43	93	97
1	1	779278	move	373.336	1.10547	372.231	2	44	91	95
1	1	779278	falsetrial	377.062	1.74219	375.32	3	45	87	83
1	1	779278	restart	378.996	0	378.996	3	46	0	0
1	1	779278	move	384.504	0.585938	383.918	1	47	109	129
1	1	779278	move	386.633	0.945312	385.688	2	48	100	136
1	1	779278	falsetrial	390.039	2.07422	387.965	3	49	89	151
1	1	779278	restart	391.266	0	391.266	3	50	0	0
1	1	779278	move	393.465	0.433594	393.031	1	51	118	136
1	1	779278	move	395.312	0.84375	394.469	2	52	111	131
1	1	779278	falsetrial	398.305	0.675781	397.629	3	53	109	129
1	1	779278	restart	399.531	0	399.531	3	54	0	0
1	1	779278	move	434.199	1.23438	432.965	1	55	91	95
1	1	779278	move	435.863	0.515625	435.348	2	56	93	113
1	1	779278	falsetrial	534.391	1.24219	533.148	3	57	84	66
1	1	779278	restart	536.152	0	536.152	3	58	0	0
1	1	779278	move	538.246	0.480469	537.766	1	59	118	136
1	1	779278	move	541.75	1.21484	540.535	2	60	109	129
1	1	779278	falsetrial	546.109	1.47266	544.637	3	61	100	116
1	1	779278	restart	547.668	0	547.668	3	62	0	0
1	1	779278	move	552.32	0.746094	551.574	1	63	71	73
1	1	779278	move	555.59	0.945312	554.644	2	64	111	113
1	1	779278	falsetrial	562.238	1.05859	561.18	3	65	91	95
1	1	779278	restart	563.754	0	563.754	3	66	0	0
1	1	779278	move	571.637	0.800781	570.836	1	67	118	136
1	1	779278	move	573.863	0.769531	573.094	2	68	111	113
1	1	779278	falsetrial	578.398	1.05078	577.348	3	69	109	107
1	1	779278	restart	580.984	0	580.984	3	70	0	0
1	1	779278	move	799.453	0.433594	799.019	1	71	93	95
1	1	779278	move	804.148	1.06641	803.082	2	72	91	93
1	1	779278	falsetrial	805.781	0.777344	805.004	3	73	89	91
1	1	779278	restart	807.152	0	807.152	3	74	0	0
1	1	779278	move	808.891	0.886719	808.004	1	75	84	66
1	1	779278	move	809.934	0.363281	809.57	2	76	93	95
1	1	779278	falsetrial	861.211	0.976562	860.234	3	77	102	120
1	1	779278	restart	862.641	0	862.641	3	78	0	0
1	1	779278	move	866.766	0.441406	866.324	1	79	98	94
1	1	779278	move	873.019	2.67188	870.348	2	80	102	106
1	1	779278	falsetrial	876.723	1.36719	875.356	3	81	64	46
1	1	779278	restart	878.328	0	878.328	3	82	0	0
1	1	779278	move	880.219	0.464844	879.754	1	83	100	108
1	1	779278	move	885.562	0.824219	884.738	2	84	102	104
1	1	779278	falsetrial	888.098	0.550781	887.547	3	85	84	66
1	1	779278	restart	889.176	0	889.176	3	86	0	0
1	1	779278	notsolved	900.391	0	900.391	0	87	0	0
1	1	345196	move	2.78125	0.679688	2.10156	1	1	102	120
1	1	345196	move	4.84375	0.867188	3.97656	2	2	93	102
1	1	345196	falsetrial	8.13281	1.17188	6.96094	3	3	120	93
1	1	345196	restart	9.57031	0	9.57031	3	4	0	0
1	1	345196	move	15.375	1.01562	14.3594	1	5	109	116
1	1	345196	move	17.5703	1.04688	16.5234	2	6	98	109
1	1	345196	falsetrial	19.75	0.796875	18.9531	3	7	116	98
1	1	345196	restart	21.0859	0	21.0859	3	8	0	0
1	1	345196	move	23.2266	1.10938	22.1172	1	9	102	120
1	1	345196	move	27.8906	1.20312	26.6875	2	10	93	102
1	1	345196	falsetrial	31.6016	2.53906	29.0625	3	11	84	113
1	1	345196	restart	32.6484	0	32.6484	3	12	0	0
1	1	345196	move	36.7031	1.32031	35.3828	1	13	91	66
1	1	345196	move	39.3438	1.28906	38.0547	2	14	111	91
1	1	345196	falsetrial	42.7266	1.76562	40.9609	3	15	118	73
1	1	345196	restart	43.7734	0	43.7734	3	16	0	0
1	1	345196	move	52.1328	1.08594	51.0469	1	17	102	113
1	1	345196	move	54.0312	0.710938	53.3203	2	18	118	120
1	1	345196	falsetrial	55.6172	0.679688	54.9375	3	19	84	102
1	1	345196	restart	57.2266	0	57.2266	3	20	0	0
1	1	345196	move	64.4141	1.24219	63.1719	1	21	100	116
1	1	345196	move	67.6328	1.03906	66.5938	2	22	111	120
1	1	345196	falsetrial	72.3125	1.32812	70.9844	3	23	109	100
1	1	345196	restart	74.2891	0	74.2891	3	24	0	0
1	1	345196	move	81.1406	1.20312	79.9375	1	25	118	116
1	1	345196	move	83.6875	1.07031	82.6172	2	26	111	107
1	1	345196	falsetrial	89.2109	1.9375	87.2734	3	27	71	73
1	1	345196	restart	90.2891	0	90.2891	3	28	0	0
1	1	345196	move	92.6562	0.976562	91.6797	1	29	111	113
1	1	345196	move	95.6875	0.734375	94.9531	2	30	118	111
1	1	345196	falsetrial	98.1719	1.57031	96.6016	3	31	71	118
1	1	345196	restart	99.8438	0	99.8438	3	32	0	0
1	1	345196	move	148.031	1.10156	146.93	1	33	102	113
1	1	345196	move	151.625	0.929688	150.695	2	34	93	102
1	1	345196	falsetrial	153.758	0.75	153.008	3	35	118	120
1	1	345196	restart	154.648	0	154.648	3	36	0	0
1	1	345196	move	162.633	0.796875	161.836	1	37	111	113
1	1	345196	move	170.305	0.6875	169.617	2	38	118	111
1	1	345196	falsetrial	172.109	0.960938	171.148	3	39	113	118
1	1	345196	restart	173.203	0	173.203	3	40	0	0
1	1	345196	move	174.938	0.8125	174.125	1	41	71	66
1	1	345196	move	177.367	1.61719	175.75	2	42	69	62
1	1	345196	falsetrial	181.203	2.17969	179.023	3	43	118	71
1	1	345196	restart	182.422	0	182.422	3	44	0	0
1	1	345196	move	185.367	1.41406	183.953	1	45	111	113
1	1	345196	move	188.648	2.53906	186.109	2	46	118	111
1	1	345196	falsetrial	191.328	0.875	190.453	3	47	71	66
1	1	345196	restart	192.477	0	192.477	3	48	0	0
1	1	345196	move	194.531	1.02344	193.508	1	49	109	116
1	1	345196	move	265.008	1.03125	263.977	2	50	111	109
1	1	345196	falsetrial	267.07	0.859375	266.211	3	51	102	111
1	1	345196	restart	268.188	0	268.188	3	52	0	0
1	1	345196	move	293.477	0.789062	292.688	1	53	111	113
1	1	345196	move	306.438	1.14062	305.297	2	54	109	111
1	1	345196	falsetrial	308.469	0.703125	307.766	3	55	118	120
1	1	345196	restart	309.578	0	309.578	3	56	0	0
1	1	345196	move	312.414	1.74219	310.672	1	57	91	73
1	1	345196	move	315.109	1.78125	313.328	2	58	82	66
1	1	345196	falsetrial	318.117	1.5	316.617	3	59	100	82
1	1	345196	restart	319.711	0	319.711	3	60	0	0
1	1	345196	move	339.258	0.835938	338.422	1	61	111	113
1	1	345196	move	340.703	0.734375	339.969	2	62	118	111
1	1	345196	falsetrial	344.133	1.42969	342.703	3	63	98	118
1	1	345196	restart	345.281	0	345.281	3	64	0	0
1	1	345196	move	376.203	0.875	375.328	1	65	111	113
1	1	345196	move	386.227	0.546875	385.68	2	66	118	111
1	1	345196	falsetrial	389.258	0.820312	388.438	3	67	113	118
1	1	345196	restart	390.203	0	390.203	3	68	0	0
1	1	345196	move	396.391	0.90625	395.484	1	69	71	66
1	1	345196	move	398.828	0.929688	397.898	2	70	89	71
1	1	345196	falsetrial	402.195	1.14062	401.055	3	71	109	89
1	1	345196	restart	403.43	0	403.43	3	72	0	0
1	1	345196	move	406.094	1.07031	405.023	1	73	69	67
1	1	345196	move	408.07	1.04688	407.023	2	74	87	69
1	1	345196	falsetrial	411.438	1.13281	410.305	3	75	98	62
1	1	345196	restart	414.438	0	414.438	3	76	0	0
1	1	345196	move	421.516	1.21094	420.305	1	77	84	66
1	1	345196	move	423.82	1.11719	422.703	2	78	118	84
1	1	345196	falsetrial	425.844	1.14062	424.703	3	79	102	73
1	1	345196	restart	426.883	0	426.883	3	80	0	0
1	1	345196	move	429.742	1.0625	428.68	1	81	100	116
1	1	345196	move	433.016	1.08594	431.93	2	82	118	107
1	1	345196	falsetrial	435.555	1.10938	434.445	3	83	111	100
1	1	345196	restart	436.5	0	436.5	3	84	0	0
1	1	345196	move	439.25	0.71875	438.531	1	85	118	116
1	1	345196	move	441.602	1.16406	440.438	2	86	111	107
1	1	345196	falsetrial	445.164	1.09375	444.07	3	87	64	67
1	1	345196	restart	446.203	0	446.203	3	88	0	0
1	1	345196	move	449.602	1.5	448.102	1	89	111	113
1	1	345196	move	451.094	0.703125	450.391	2	90	118	111
1	1	345196	falsetrial	452.867	1.01562	451.852	3	91	109	120
1	1	345196	restart	453.844	0	453.844	3	92	0	0
1	1	345196	move	455.852	0.664062	455.188	1	93	71	66
1	1	345196	move	458.016	1.09375	456.922	2	94	111	71
1	1	345196	falsetrial	460.641	1.73438	458.906	3	95	118	73
1	1	345196	restart	461.852	0	461.852	3	96	0	0
1	1	345196	move	465.617	1.29688	464.32	1	97	87	67
1	1	345196	move	468.203	1.4375	466.766	2	98	118	62
1	1	345196	falsetrial	471.367	1.01562	470.352	3	99	109	87
1	1	345196	restart	472.453	0	472.453	3	100	0	0
1	1	345196	move	476.039	1.0625	474.977	1	101	111	73
1	1	345196	move	478.047	1.17969	476.867	2	102	109	66
1	1	345196	falsetrial	480.93	1.25	479.68	3	103	118	62
1	1	345196	restart	481.867	0	481.867	3	104	0	0
1	1	345196	move	488.102	0.796875	487.305	1	105	109	107
1	1	345196	move	491.68	0.914062	490.766	2	106	118	109
1	1	345196	falsetrial	497.43	1.72656	495.703	3	107	111	116
1	1	345196	restart	498.375	0	498.375	3	108	0	0
1	1	345196	move	501.258	1.69531	499.562	1	109	111	113
1	1	345196	move	502.961	0.945312	502.016	2	110	118	111
1	1	345196	falsetrial	505.047	1.17969	503.867	3	111	109	120
1	1	345196	restart	505.875	0	505.875	3	112	0	0
1	1	345196	move	508.719	1.03906	507.68	1	113	109	107
1	1	345196	move	510.477	1.00781	509.469	2	114	118	109
1	1	345196	falsetrial	512.336	0.898438	511.438	3	115	111	116
1	1	345196	restart	513.414	0	513.414	3	116	0	0
1	1	345196	move	515.711	1.01562	514.695	1	117	91	73
1	1	345196	move	518.531	1.46094	517.07	2	118	89	66
1	1	345196	falsetrial	521.945	0.992188	520.953	3	119	111	91
1	1	345196	restart	523	0	523	3	120	0	0
1	1	345196	move	525.789	0.929688	524.859	1	121	102	120
1	1	345196	move	527.242	0.773438	526.469	2	122	93	102
1	1	345196	falsetrial	529.695	0.898438	528.797	3	123	109	116
1	1	345196	restart	530.758	0	530.758	3	124	0	0
1	1	345196	move	535.047	1.30469	533.742	1	125	111	113
1	1	345196	move	537.641	0.671875	536.969	2	126	118	111
1	1	345196	falsetrial	539.797	1.46875	538.328	3	127	109	120
1	1	345196	restart	540.922	0	540.922	3	128	0	0
1	1	345196	move	543.328	0.9375	542.391	1	129	111	113
1	1	345196	move	545.406	1.03125	544.375	2	130	118	111
1	1	345196	falsetrial	547.164	0.929688	546.234	3	131	109	120
1	1	345196	restart	548.094	0	548.094	3	132	0	0
1	1	345196	move	550.414	1.02344	549.391	1	133	93	73
1	1	345196	move	554.781	1.19531	553.586	2	134	118	66
1	1	345196	falsetrial	559.961	1.24219	558.719	3	135	111	93
1	1	345196	restart	560.727	0	560.727	3	136	0	0
1	1	345196	move	562.984	0.921875	562.062	1	137	93	73
1	1	345196	move	565.07	1.14844	563.922	2	138	118	66
1	1	345196	falsetrial	567.594	1.39062	566.203	3	139	109	93
1	1	345196	restart	568.555	0	568.555	3	140	0	0
1	1	345196	move	571.469	1.05469	570.414	1	141	93	113
1	1	345196	move	573.125	0.984375	572.141	2	142	84	120
1	1	345196	restart	574.398	0	574.398	2	143	0	0
1	1	345196	move	577.383	1.20312	576.18	1	144	109	67
1	1	345196	move	579.758	1.46875	578.289	2	145	118	62
1	1	345196	falsetrial	582.727	1.00781	581.719	3	146	111	118
1	1	345196	restart	583.773	0	583.773	3	147	0	0
1	1	345196	move	587.43	1.07812	586.352	1	148	71	66
1	1	345196	move	590.023	0.9375	589.086	2	149	91	71
1	1	345196	falsetrial	592.57	0.867188	591.703	3	150	118	91
1	1	345196	restart	593.68	0	593.68	3	151	0	0
1	1	345196	move	596.219	0.710938	595.508	1	152	93	113
1	1	345196	move	598.82	1.35938	597.461	2	153	84	120
1	1	345196	falsetrial	602.555	1.57031	600.984	3	154	64	107
1	1	345196	restart	603.664	0	603.664	3	155	0	0
1	1	345196	move	606.867	0.78125	606.086	1	156	87	107
1	1	345196	move	608.852	1.16406	607.688	2	157	64	116
1	1	345196	falsetrial	611.797	1.21094	610.586	3	158	80	113
1	1	345196	restart	612.797	0	612.797	3	159	0	0
1	1	345196	move	615.875	0.929688	614.945	1	160	111	113
1	1	345196	move	618.883	1.25781	617.625	2	161	118	111
1	1	345196	falsetrial	621.438	1.49219	619.945	3	162	87	118
1	1	345196	restart	622.477	0	622.477	3	163	0	0
1	1	345196	move	626.891	1.01562	625.875	1	164	118	116
1	1	345196	move	629.578	1.39844	628.18	2	165	111	107
1	1	345196	falsetrial	632.812	0.929688	631.883	3	166	64	111
1	1	345196	restart	633.805	0	633.805	3	167	0	0
1	1	345196	move	637.938	0.875	637.062	1	168	93	113
1	1	345196	move	640.258	1.24219	639.016	2	169	118	120
1	1	345196	falsetrial	642.664	1.03125	641.633	3	170	64	93
1	1	345196	restart	643.68	0	643.68	3	171	0	0
1	1	345196	move	647.438	1.07031	646.367	1	172	64	66
1	1	345196	move	649.547	1	648.547	2	173	118	73
1	1	345196	falsetrial	655.773	1.03125	654.742	3	174	111	113
1	1	345196	restart	656.766	0	656.766	3	175	0	0
1	1	345196	move	659.586	1.35156	658.234	1	176	109	107
1	1	345196	move	661.672	1.05469	660.617	2	177	111	109
1	1	345196	falsetrial	665.273	1.00781	664.266	3	178	118	116
1	1	345196	restart	666.266	0	666.266	3	179	0	0
1	1	345196	move	669.273	0.914062	668.359	1	180	93	73
1	1	345196	move	671.641	1.07031	670.57	2	181	111	66
1	1	345196	falsetrial	673.656	1.07031	672.586	3	182	118	93
1	1	345196	restart	674.383	0	674.383	3	183	0	0
1	1	345196	move	676.875	0.953125	675.922	1	184	109	107
1	1	345196	move	678.875	0.929688	677.945	2	185	118	109
1	1	345196	falsetrial	680.938	1.22656	679.711	3	186	111	116
1	1	345196	restart	681.984	0	681.984	3	187	0	0
1	1	345196	move	684.023	0.992188	683.031	1	188	111	113
1	1	345196	move	685.484	0.898438	684.586	2	189	118	111
1	1	345196	falsetrial	687.625	1.39062	686.234	3	190	109	120
1	1	345196	restart	688.656	0	688.656	3	191	0	0
1	1	345196	move	690.859	1.38281	689.477	1	192	111	113
1	1	345196	move	692.484	0.953125	691.531	2	193	109	111
1	1	345196	falsetrial	694.031	0.898438	693.133	3	194	118	120
1	1	345196	restart	695	0	695	3	195	0	0
1	1	345196	move	697.812	1.28125	696.531	1	196	84	66
1	1	345196	move	699.797	1.07812	698.719	2	197	118	73
1	1	345196	falsetrial	702.039	1.17188	700.867	3	198	109	84
1	1	345196	restart	703.266	0	703.266	3	199	0	0
1	1	345196	move	706.258	1.01562	705.242	1	200	93	113
1	1	345196	move	709.609	2.20312	707.406	2	201	84	120
1	1	345196	falsetrial	712.406	0.71875	711.688	3	202	87	107
1	1	345196	restart	713.32	0	713.32	3	203	0	0
1	1	345196	move	715.992	1.15625	714.836	1	204	71	66
1	1	345196	move	717.961	0.945312	717.016	2	205	64	71
1	1	345196	falsetrial	720.883	1.42188	719.461	3	206	69	73
1	1	345196	restart	721.922	0	721.922	3	207	0	0
1	1	345196	move	724.391	1.07031	723.32	1	208	111	113
1	1	345196	move	725.93	0.789062	725.141	2	209	118	111
1	1	345196	falsetrial	728.57	1.19531	727.375	3	210	109	120
1	1	345196	restart	729.641	0	729.641	3	211	0	0
1	1	345196	move	742.859	1.10938	741.75	1	212	118	113
1	1	345196	move	744.812	0.820312	743.992	2	213	109	120
1	1	345196	falsetrial	748.328	1.21875	747.109	3	214	64	118
1	1	345196	restart	749.289	0	749.289	3	215	0	0
1	1	345196	move	751.844	0.84375	751	1	216	118	116
1	1	345196	move	754.289	1.35156	752.938	2	217	111	107
1	1	345196	falsetrial	763.82	1.40625	762.414	3	218	109	111
1	1	345196	restart	764.805	0	764.805	3	219	0	0
1	1	345196	move	771.492	0.90625	770.586	1	220	111	113
1	1	345196	move	773.188	0.757812	772.43	2	221	118	111
1	1	345196	falsetrial	775.781	1.74219	774.039	3	222	109	120
1	1	345196	restart	776.828	0	776.828	3	223	0	0
1	1	345196	move	782.609	1.48438	781.125	1	224	118	116
1	1	345196	move	784.539	1.19531	783.344	2	225	111	107
1	1	345196	falsetrial	787.781	1.36719	786.414	3	226	84	111
1	1	345196	restart	789.109	0	789.109	3	227	0	0
1	1	345196	move	791.375	0.789062	790.586	1	228	93	113
1	1	345196	move	793.281	1.03125	792.25	2	229	84	120
1	1	345196	falsetrial	797.742	0.773438	796.969	3	230	71	84
1	1	345196	restart	798.961	0	798.961	3	231	0	0
1	1	345196	restart	800.859	0	800.859	0	232	0	0
1	1	345196	move	804.383	1.02344	803.359	1	233	102	120
1	1	345196	move	805.914	0.828125	805.086	2	234	93	113
1	1	345196	falsetrial	807.32	0.898438	806.422	3	235	84	102
1	1	345196	restart	808.102	0	808.102	3	236	0	0
1	1	345196	move	810.352	1.10156	809.25	1	237	98	116
1	1	345196	move	812.531	0.65625	811.875	2	238	87	107
1	1	345196	falsetrial	813.891	0.835938	813.055	3	239	80	98
1	1	345196	restart	814.812	0	814.812	3	240	0	0
1	1	345196	move	816.891	0.609375	816.281	1	241	93	113
1	1	345196	move	818.836	1.35938	817.477	2	242	84	120
1	1	345196	falsetrial	822.43	2.13281	820.297	3	243	87	107
1	1	345196	restart	823.383	0	823.383	3	244	0	0
1	1	345196	move	825.328	0.835938	824.492	1	245	102	120
1	1	345196	move	826.688	0.703125	825.984	2	246	93	113
1	1	345196	falsetrial	830.258	0.820312	829.438	3	247	84	102
1	1	345196	restart	831.211	0	831.211	3	248	0	0
1	1	345196	move	834.039	1.13281	832.906	1	249	109	107
1	1	345196	move	836.078	0.789062	835.289	2	250	118	109
1	1	345196	falsetrial	840.812	1.14844	839.664	3	251	111	116
1	1	345196	restart	841.742	0	841.742	3	252	0	0
1	1	345196	move	850.125	1.04688	849.078	1	253	111	113
1	1	345196	move	851.461	0.71875	850.742	2	254	118	111
1	1	345196	falsetrial	853.5	1.17188	852.328	3	255	109	120
1	1	345196	restart	856.906	0	856.906	3	256	0	0
1	1	345196	move	860.312	0.921875	859.391	1	257	71	66
1	1	345196	move	863.609	0.648438	862.961	2	258	64	71
1	1	345196	falsetrial	866.156	1.33594	864.82	3	259	69	73
1	1	345196	restart	867.195	0	867.195	3	260	0	0
1	1	345196	move	869.336	0.65625	868.68	1	261	93	113
1	1	345196	move	870.883	0.96875	869.914	2	262	84	120
1	1	345196	falsetrial	874.016	1.13281	872.883	3	263	71	93
1	1	345196	restart	878.57	0	878.57	3	264	0	0
1	1	345196	move	884.062	0.664062	883.398	1	265	93	113
1	1	345196	move	886.336	1.4375	884.898	2	266	64	120
1	1	345196	falsetrial	889.172	1.01562	888.156	3	267	84	93
1	1	345196	restart	890.234	0	890.234	3	268	0	0
1	1	345196	move	892.297	0.734375	891.562	1	269	102	120
1	1	345196	move	894.414	1.57031	892.844	2	270	93	113
1	1	345196	falsetrial	896.18	0.992188	895.188	3	271	84	102
1	1	345196	restart	897.359	0	897.359	3	272	0	0
1	1	345196	notsolved	900.086	0.75	899.336	0	273	0	0
1	1	960507	move	51.4375	2.61719	48.8203	1	1	98	113
1	1	960507	move	56.6016	1.02344	55.5781	2	2	113	98
1	1	960507	falsetrial	65.6172	3.79688	61.8203	3	3	100	120
1	1	960507	restart	67.9531	0	67.9531	3	4	0	0
1	1	960507	move	70.9297	1.46094	69.4688	1	5	100	120
1	1	960507	move	74.8203	1.64844	73.1719	2	6	82	66
1	1	960507	falsetrial	77.9922	0.71875	77.2734	3	7	87	107
1	1	960507	restart	79.4375	0	79.4375	3	8	0	0
1	1	960507	restart	81.125	0	81.125	0	9	0	0
1	1	960507	restart	81.8672	0	81.8672	0	10	0	0
1	1	960507	move	86.2031	1.52344	84.6797	1	11	69	62
1	1	960507	move	88.8516	1.23438	87.6172	2	12	80	67
1	1	960507	falsetrial	94	1.50781	92.4922	3	13	102	113
1	1	960507	restart	95.25	0	95.25	3	14	0	0
1	1	960507	move	164.102	1.36719	162.734	1	15	64	66
1	1	960507	move	168.742	1.125	167.617	2	16	69	73
1	1	960507	falsetrial	172.891	2.85156	170.039	3	17	82	69
1	1	960507	restart	179.648	0	179.648	3	18	0	0
1	1	960507	move	205.758	1.52344	204.234	1	19	100	136
1	1	960507	move	213.188	1.40625	211.781	2	20	89	100
1	1	960507	falsetrial	217.211	1.86719	215.344	3	21	91	95
1	1	960507	restart	226.172	0	226.172	3	22	0	0
1	1	960507	move	230.75	1.22656	229.523	1	23	102	113
1	1	960507	move	232.812	1.33594	231.477	2	24	84	73
1	1	960507	restart	469.094	234.086	235.008	2	25	0	0
1	1	960507	move	473.766	1.10938	472.656	1	26	84	73
1	1	960507	move	477.602	1.125	476.477	2	27	102	113
1	1	960507	falsetrial	482.57	1.17969	481.391	3	28	93	95
1	1	960507	restart	484.414	0	484.414	3	29	0	0
1	1	960507	move	493.914	1.0625	492.852	1	30	102	113
1	1	960507	move	498.477	1.22656	497.25	2	31	84	73
1	1	960507	falsetrial	502.484	3.0625	499.422	3	32	93	104
1	1	960507	restart	503.625	0	503.625	3	33	0	0
1	1	960507	move	569.445	1.25781	568.188	1	34	98	107
1	1	960507	move	573.453	1.35156	572.102	2	35	71	66
1	1	960507	falsetrial	575.641	0.992188	574.648	3	36	102	113
1	1	960507	restart	579.391	0	579.391	3	37	0	0
1	1	960507	move	805.32	2.0625	803.258	1	38	71	113
1	1	960507	move	854.117	1.17188	852.945	2	39	82	71
1	1	960507	falsetrial	865.992	7.375	858.617	3	40	118	120
1	1	960507	restart	867.383	0	867.383	3	41	0	0
1	1	960507	move	900.25	1.25	899	1	42	91	95
1	1	960507	notsolved	900.555	0	900.555	1	43	0	0
1	1	160306	move	8.62891	1.38672	7.24219	1	1	82	46
1	1	160306	move	10.4766	0.882812	9.59375	2	2	71	51
1	1	160306	solved	12.1562	0.929688	11.2266	3	3	69	49
1	1	352917	move	453.004	0.871094	452.133	1	1	109	67
1	1	352917	move	454.707	0.921875	453.785	2	2	118	62
1	1	352917	falsetrial	457.203	0.675781	456.527	3	3	111	73
1	1	352917	restart	458.289	0	458.289	3	4	0	0
1	1	352917	move	468.719	0.726562	467.992	1	5	89	73
1	1	352917	move	481.781	0.84375	480.938	2	6	82	66
1	1	352917	falsetrial	482.957	0.738281	482.219	3	7	71	82
1	1	352917	restart	486.957	0	486.957	3	8	0	0
1	1	352917	move	625.07	2.26172	622.809	1	9	118	164
1	1	352917	restart	642.535	0	642.535	1	10	0	0
1	1	352917	move	681.309	1.02734	680.281	1	11	100	73
1	1	352917	move	691.66	0.957031	690.703	2	12	71	66
1	1	352917	falsetrial	697.828	0.675781	697.152	3	13	89	100
1	1	352917	restart	699.477	0	699.477	3	14	0	0
1	1	352917	notsolved	900.414	0	900.414	0	15	0	0
1	1	361706	move	5.625	1.9375	3.6875	1	1	102	120
1	1	361706	move	8.71875	1.70312	7.01562	2	2	100	102
1	1	361706	falsetrial	13.2031	1.35938	11.8438	3	3	89	113
1	1	361706	restart	15.7656	0	15.7656	3	4	0	0
1	1	361706	move	24.5938	1.32812	23.2656	1	5	98	136
1	1	361706	move	26.7656	1.375	25.3906	2	6	87	129
1	1	361706	falsetrial	28.4844	0.859375	27.625	3	7	80	131
1	1	361706	restart	30.5	0	30.5	3	8	0	0
1	1	361706	move	43.3125	0.828125	42.4844	1	9	80	116
1	1	361706	move	45.9375	0.453125	45.4844	2	10	87	107
1	1	361706	falsetrial	51.3281	0.65625	50.6719	3	11	93	113
1	1	361706	restart	52.75	0	52.75	3	12	0	0
1	1	361706	restart	55.5156	0	55.5156	0	13	0	0
1	1	361706	move	101.312	0.90625	100.406	1	14	98	66
1	1	361706	move	103.109	1.04688	102.062	2	15	87	73
1	1	361706	falsetrial	110.234	1.125	109.109	3	16	109	120
1	1	361706	restart	111.266	0	111.266	3	17	0	0
1	1	361706	move	127.109	1.51562	125.594	1	18	102	120
1	1	361706	move	128.516	0.78125	127.734	2	19	100	113
1	1	361706	falsetrial	133.719	0.84375	132.875	3	20	98	116
1	1	361706	restart	135.109	0	135.109	3	21	0	0
1	1	361706	move	138.75	0.953125	137.797	1	22	89	67
1	1	361706	move	144.031	1.04688	142.984	2	23	71	73
1	1	361706	falsetrial	147.438	0.90625	146.531	3	24	91	113
1	1	361706	restart	148.203	0	148.203	3	25	0	0
1	1	361706	move	188.375	1.25	187.125	1	26	87	95
1	1	361706	move	190.531	1.20312	189.328	2	27	80	86
1	1	361706	falsetrial	192.094	0.71875	191.375	3	28	98	104
1	1	361706	restart	193.484	0	193.484	3	29	0	0
1	1	361706	move	235.609	1.03125	234.578	1	30	89	129
1	1	361706	move	237	0.671875	236.328	2	31	91	131
1	1	361706	falsetrial	248.188	0.921875	247.266	3	32	82	136
1	1	361706	restart	249.609	0	249.609	3	33	0	0
1	1	361706	move	365.469	1.01562	364.453	1	34	82	116
1	1	361706	move	367.844	1.51562	366.328	2	35	100	107
1	1	361706	falsetrial	379.219	0.75	378.469	3	36	71	82
1	1	361706	restart	379.984	0	379.984	3	37	0	0
1	1	361706	move	434.328	0.875	433.453	1	38	91	113
1	1	361706	move	450.641	0.953125	449.688	2	39	82	91
1	1	361706	falsetrial	453.359	1.5625	451.797	3	40	89	120
1	1	361706	restart	454.562	0	454.562	3	41	0	0
1	1	361706	move	627.391	0.953125	626.438	1	42	89	107
1	1	361706	move	638.391	0.71875	637.672	2	43	82	89
1	1	361706	falsetrial	641.656	1.48438	640.172	3	44	100	116
1	1	361706	restart	647.109	0	647.109	3	45	0	0
1	1	361706	move	735.703	1.35938	734.344	1	46	82	66
1	1	361706	move	739.516	1.21875	738.297	2	47	89	73
1	1	361706	falsetrial	749.234	0.921875	748.312	3	48	98	82
1	1	361706	restart	749.906	0	749.906	3	49	0	0
1	1	361706	move	821.516	1.07812	820.438	1	50	69	67
1	1	361706	notsolved	900.062	0	900.062	1	51	0	0
1	1	11944	move	2.0625	1.03906	1.02344	1	1	91	120
1	1	11944	move	3.89062	1.04688	2.84375	2	2	71	113
1	1	11944	falsetrial	8.44531	0.601562	7.84375	3	3	82	91
1	1	11944	restart	10.25	0	10.25	3	4	0	0
1	1	11944	move	13.0234	1.52344	11.5	1	5	109	107
1	1	11944	move	16.3281	2.41406	13.9141	2	6	118	116
1	1	11944	falsetrial	19.7422	1.50781	18.2344	3	7	111	109
1	1	11944	restart	21.2344	0	21.2344	3	8	0	0
1	1	11944	move	32.2969	1.73438	30.5625	1	9	71	113
1	1	11944	move	41.9688	2.07031	39.8984	2	10	69	122
1	1	11944	falsetrial	47.4844	0.976562	46.5078	3	11	102	120
1	1	11944	restart	48.5625	0	48.5625	3	12	0	0
1	1	11944	move	60.5156	1.74219	58.7734	1	13	69	67
1	1	11944	move	62.2891	0.90625	61.3828	2	14	64	62
1	1	11944	falsetrial	64.3516	1.07031	63.2812	3	15	71	69
1	1	11944	restart	65.5078	0	65.5078	3	16	0	0
1	1	11944	move	69.0156	1.24219	67.7734	1	17	91	113
1	1	11944	move	72.3672	0.882812	71.4844	2	18	100	120
1	1	11944	falsetrial	74.9844	0.90625	74.0781	3	19	82	100
1	1	11944	restart	76.3047	0	76.3047	3	20	0	0
1	1	11944	move	95.8125	1.96875	93.8438	1	21	89	113
1	1	11944	restart	97.6172	0	97.6172	1	22	0	0
1	1	11944	move	102.812	1.00781	101.805	1	23	100	120
1	1	11944	move	105.633	0.921875	104.711	2	24	91	113
1	1	11944	falsetrial	114.211	1.67969	112.531	3	25	118	91
1	1	11944	restart	115.656	0	115.656	3	26	0	0
1	1	11944	move	126.484	1.49219	124.992	1	27	71	136
1	1	11944	move	132.164	1.80469	130.359	2	28	64	131
1	1	11944	falsetrial	135.125	2.13281	132.992	3	29	69	129
1	1	11944	restart	136.602	0	136.602	3	30	0	0
1	1	11944	move	142.234	2.27344	139.961	1	31	71	113
1	1	11944	move	146.242	2.84375	143.398	2	32	64	122
1	1	11944	falsetrial	148.328	1.22656	147.102	3	33	102	120
1	1	11944	restart	149.195	0	149.195	3	34	0	0
1	1	11944	move	152.898	1.17969	151.719	1	35	82	120
1	1	11944	move	155.023	1.42188	153.602	2	36	71	113
1	1	11944	falsetrial	157.867	1.66406	156.203	3	37	64	116
1	1	11944	restart	159.211	0	159.211	3	38	0	0
1	1	11944	move	164.414	1.21875	163.195	1	39	111	113
1	1	11944	move	166.445	0.960938	165.484	2	40	118	120
1	1	11944	falsetrial	172.203	1.0625	171.141	3	41	100	118
1	1	11944	restart	173.297	0	173.297	3	42	0	0
1	1	11944	move	463.797	1.25	462.547	1	43	82	116
1	1	11944	move	469.016	1.45312	467.562	2	44	71	107
1	1	11944	falsetrial	493.359	1.0625	492.297	3	45	64	120
1	1	11944	restart	494.328	0	494.328	3	46	0	0
1	1	11944	move	498.656	1.71875	496.938	1	47	82	116
1	1	11944	move	501.789	2.11719	499.672	2	48	69	107
1	1	11944	falsetrial	509.07	0.921875	508.148	3	49	64	82
1	1	11944	restart	510.375	0	510.375	3	50	0	0
1	1	11944	move	512.391	0.789062	511.602	1	51	71	113
1	1	11944	move	514.578	1.13281	513.445	2	52	64	120
1	1	11944	falsetrial	521.617	5.03906	516.578	3	53	69	107
1	1	11944	restart	525.281	0	525.281	3	54	0	0
1	1	11944	move	542.039	1.23438	540.805	1	55	80	66
1	1	11944	move	546.805	2.23438	544.57	2	56	87	73
1	1	11944	falsetrial	556.047	1.88281	554.164	3	57	118	80
1	1	11944	restart	557.211	0	557.211	3	58	0	0
1	1	11944	move	559.75	1.26562	558.484	1	59	71	73
1	1	11944	move	564.164	1.00781	563.156	2	60	64	66
1	1	11944	falsetrial	567.508	1.75781	565.75	3	61	69	71
1	1	11944	restart	570.016	0	570.016	3	62	0	0
1	1	11944	move	573.141	1.28125	571.859	1	63	69	107
1	1	11944	move	575.328	1.24219	574.086	2	64	64	116
1	1	11944	falsetrial	595.5	1.32031	594.18	3	65	71	113
1	1	11944	restart	596.414	0	596.414	3	66	0	0
1	1	11944	move	598.539	0.976562	597.562	1	67	82	116
1	1	11944	move	603.328	1.10938	602.219	2	68	69	107
1	1	11944	falsetrial	605.352	0.890625	604.461	3	69	64	82
1	1	11944	restart	606.461	0	606.461	3	70	0	0
1	1	11944	move	608.828	0.992188	607.836	1	71	71	73
1	1	11944	move	610.398	0.789062	609.609	2	72	64	66
1	1	11944	falsetrial	612.203	0.828125	611.375	3	73	69	71
1	1	11944	restart	613.5	0	613.5	3	74	0	0
1	1	11944	move	659.438	0.671875	658.766	1	75	93	113
1	1	11944	move	661.406	1.10938	660.297	2	76	91	120
1	1	11944	falsetrial	667.906	1.16406	666.742	3	77	82	93
1	1	11944	restart	669.273	0	669.273	3	78	0	0
1	1	11944	move	671.359	0.828125	670.531	1	79	111	113
1	1	11944	move	673.25	1.25	672	2	80	118	120
1	1	11944	falsetrial	677.266	0.960938	676.305	3	81	109	111
1	1	11944	restart	678.281	0	678.281	3	82	0	0
1	1	11944	move	704.656	1.27344	703.383	1	83	89	116
1	1	11944	move	707.695	1.40625	706.289	2	84	69	107
1	1	11944	falsetrial	710.398	1.57031	708.828	3	85	64	89
1	1	11944	restart	711.594	0	711.594	3	86	0	0
1	1	11944	move	714.086	1.5	712.586	1	87	89	113
1	1	11944	move	716.242	1.11719	715.125	2	88	91	89
1	1	11944	falsetrial	724.5	1.04688	723.453	3	89	111	120
1	1	11944	restart	727.883	0	727.883	3	90	0	0
1	1	11944	move	732.375	0.976562	731.398	1	91	102	120
1	1	11944	move	734.758	1.34375	733.414	2	92	111	113
1	1	11944	falsetrial	744.453	0.851562	743.602	3	93	118	111
1	1	11944	restart	746.227	0	746.227	3	94	0	0
1	1	11944	move	816.977	1.28125	815.695	1	95	82	116
1	1	11944	move	819.766	1.17188	818.594	2	96	64	82
1	1	11944	falsetrial	824.078	1.85938	822.219	3	97	71	113
1	1	11944	restart	825.516	0	825.516	3	98	0	0
1	1	11944	move	834.172	4.61719	829.555	1	99	71	113
1	1	11944	move	838.336	2.95312	835.383	2	100	64	62
1	1	11944	falsetrial	844.336	3.25	841.086	3	101	82	67
1	1	11944	restart	850.805	0	850.805	3	102	0	0
1	1	11944	move	853.805	1.6875	852.117	1	103	89	113
1	1	11944	move	856.367	1.23438	855.133	2	104	64	120
1	1	11944	falsetrial	858.914	1.28906	857.625	3	105	69	107
1	1	11944	restart	860.32	0	860.32	3	106	0	0
1	1	11944	move	864.391	1.40625	862.984	1	107	82	116
1	1	11944	move	866.391	1.03125	865.359	2	108	89	107
1	1	11944	falsetrial	869.039	1.19531	867.844	3	109	64	89
1	1	11944	restart	870.297	0	870.297	3	110	0	0
1	1	11944	move	886.312	1.40625	884.906	1	111	89	107
1	1	11944	move	895.852	1.45312	894.398	2	112	82	116
1	1	11944	falsetrial	898.25	1.22656	897.023	3	113	64	89
1	1	11944	restart	899.383	0	899.383	3	114	0	0
1	1	11944	notsolved	900.453	0.28125	900.172	0	115	0	0
1	1	439984	move	8.80078	0.851562	7.94922	1	1	109	107
1	1	439984	move	13.543	1.26562	12.2773	2	2	89	116
1	1	439984	falsetrial	46.293	0.527344	45.7656	3	3	69	89
1	1	439984	restart	48.0977	0	48.0977	3	4	0	0
1	1	439984	move	56.2656	0.808594	55.457	1	5	71	66
1	1	439984	move	66.1367	1.08984	65.0469	2	6	109	116
1	1	439984	falsetrial	69.0469	0.972656	68.0742	3	7	89	107
1	1	439984	restart	70.5547	0	70.5547	3	8	0	0
1	1	439984	move	80.7305	0.824219	79.9062	1	9	91	113
1	1	439984	move	87.8828	0.96875	86.9141	2	10	89	67
1	1	439984	falsetrial	102.203	0.898438	101.305	3	11	80	62
1	1	439984	restart	103.832	0	103.832	3	12	0	0
1	1	439984	move	112.043	1.16406	110.879	1	13	109	107
1	1	439984	move	115.633	0.949219	114.684	2	14	89	116
1	1	439984	falsetrial	121.727	0.769531	120.957	3	15	71	66
1	1	439984	restart	123.269	0	123.269	3	16	0	0
1	1	439984	move	127.449	0.800781	126.648	1	17	109	107
1	1	439984	move	131.008	1.10156	129.906	2	18	89	116
1	1	439984	falsetrial	135.469	0.945312	134.523	3	19	91	73
1	1	439984	restart	137.023	0	137.023	3	20	0	0
1	1	439984	move	145.758	0.984375	144.773	1	21	111	113
1	1	439984	move	148.703	1.35938	147.344	2	22	91	73
1	1	439984	falsetrial	156.289	0.847656	155.441	3	23	89	67
1	1	439984	restart	157.644	0	157.644	3	24	0	0
1	1	439984	move	165.398	1.04688	164.352	1	25	69	107
1	1	439984	move	168.633	1.35547	167.277	2	26	64	116
1	1	439984	falsetrial	171.492	0.9375	170.555	3	27	71	113
1	1	439984	restart	172.945	0	172.945	3	28	0	0
1	1	439984	move	176.312	0.828125	175.484	1	29	102	113
1	1	439984	move	180.898	1.11719	179.781	2	30	111	120
1	1	439984	falsetrial	188.68	0.847656	187.832	3	31	109	107
1	1	439984	restart	190.008	0	190.008	3	32	0	0
1	1	439984	move	192.578	1.05469	191.523	1	33	71	73
1	1	439984	move	196.301	0.675781	195.625	2	34	91	66
1	1	439984	falsetrial	213.301	0.953125	212.348	3	35	118	116
1	1	439984	restart	214.754	0	214.754	3	36	0	0
1	1	439984	move	232.664	1.60547	231.059	1	37	100	120
1	1	439984	move	242.633	1.44141	241.191	2	38	82	62
1	1	439984	falsetrial	260.898	0.960938	259.938	3	39	118	116
1	1	439984	restart	262.031	0	262.031	3	40	0	0
1	1	439984	move	277.809	0.992188	276.816	1	41	80	66
1	1	439984	move	282.922	1.01562	281.906	2	42	98	120
1	1	439984	falsetrial	291.633	1.36328	290.269	3	43	87	73
1	1	439984	restart	293.027	0	293.027	3	44	0	0
1	1	439984	move	304.199	0.835938	303.363	1	45	109	116
1	1	439984	move	321.711	1.01562	320.695	2	46	89	107
1	1	439984	falsetrial	343.652	2.03906	341.613	3	47	93	89
1	1	439984	restart	345.172	0	345.172	3	48	0	0
1	1	439984	move	353.769	1.16406	352.606	1	49	109	67
1	1	439984	move	356.055	1.24219	354.812	2	50	118	62
1	1	439984	falsetrial	359.688	2.71484	356.973	3	51	111	73
1	1	439984	restart	360.949	0	360.949	3	52	0	0
1	1	439984	move	372.695	0.945312	371.75	1	53	111	113
1	1	439984	move	380.168	1.25391	378.914	2	54	118	62
1	1	439984	falsetrial	384.332	0.765625	383.566	3	55	109	67
1	1	439984	restart	385.414	0	385.414	3	56	0	0
1	1	439984	move	397.086	0.726562	396.359	1	57	100	120
1	1	439984	move	409.519	0.660156	408.859	2	58	102	113
1	1	439984	falsetrial	419.121	0.660156	418.461	3	59	98	116
1	1	439984	restart	420.289	0	420.289	3	60	0	0
1	1	439984	move	445.445	1.09375	444.352	1	61	69	67
1	1	439984	move	451.16	1.64844	449.512	2	62	89	62
1	1	439984	falsetrial	458.102	0.605469	457.496	3	63	109	107
1	1	439984	restart	459.309	0	459.309	3	64	0	0
1	1	439984	move	470.297	0.734375	469.562	1	65	84	73
1	1	439984	move	474.191	0.863281	473.328	2	66	82	66
1	1	439984	falsetrial	493.516	0.855469	492.66	3	67	109	107
1	1	439984	restart	494.637	0	494.637	3	68	0	0
1	1	439984	move	508.316	1.26562	507.051	1	69	118	136
1	1	439984	move	520.527	1.23438	519.293	2	70	109	127
1	1	439984	falsetrial	525.16	1.35547	523.805	3	71	89	134
1	1	439984	restart	526.441	0	526.441	3	72	0	0
1	1	439984	move	555.004	1.55078	553.453	1	73	93	107
1	1	439984	move	565.481	0.914062	564.566	2	74	102	116
1	1	439984	falsetrial	575.356	1.16797	574.188	3	75	84	62
1	1	439984	restart	576.656	0	576.656	3	76	0	0
1	1	439984	move	593.121	0.601562	592.519	1	77	98	107
1	1	439984	move	595.324	0.808594	594.516	2	78	100	116
1	1	439984	falsetrial	607.688	3.03906	604.648	3	79	82	120
1	1	439984	restart	609.352	0	609.352	3	80	0	0
1	1	439984	move	650.617	1.08594	649.531	1	81	71	73
1	1	439984	move	653.531	0.773438	652.758	2	82	109	107
1	1	439984	falsetrial	662.938	1.29297	661.644	3	83	91	116
1	1	439984	restart	664.203	0	664.203	3	84	0	0
1	1	439984	move	673.684	0.578125	673.106	1	85	84	73
1	1	439984	move	679.785	1.33984	678.445	2	86	82	66
1	1	439984	falsetrial	692.117	0.925781	691.191	3	87	100	116
1	1	439984	restart	693.16	0	693.16	3	88	0	0
1	1	439984	move	715.758	1.05469	714.703	1	89	71	73
1	1	439984	move	721.348	0.589844	720.758	2	90	91	66
1	1	439984	falsetrial	731.012	0.792969	730.219	3	91	118	91
1	1	439984	restart	732.113	0	732.113	3	92	0	0
1	1	439984	notsolved	900.293	0	900.293	0	93	0	0
1	1	368344	move	26.0156	2.39062	23.625	1	1	71	77
1	1	368344	move	28.25	1.46094	26.7891	2	2	64	52
1	1	368344	falsetrial	30.7422	1.76562	28.9766	3	3	69	55
1	1	368344	restart	34.3672	0	34.3672	3	4	0	0
1	1	368344	move	43.0469	0.742188	42.3047	1	5	71	73
1	1	368344	move	45.1094	1.14844	43.9609	2	6	64	66
1	1	368344	falsetrial	47.2656	1.23438	46.0312	3	7	69	71
1	1	368344	restart	48.9219	0	48.9219	3	8	0	0
1	1	368344	move	194.359	1.28125	193.078	1	9	69	113
1	1	368344	move	200.625	1.48438	199.141	2	10	64	120
1	1	368344	falsetrial	206.594	3.02344	203.57	3	11	71	115
1	1	368344	restart	207.523	0	207.523	3	12	0	0
1	1	368344	move	213.547	2.57031	210.977	1	13	91	73
1	1	368344	move	217.844	1.29688	216.547	2	14	100	66
1	1	368344	falsetrial	225.789	1	224.789	3	15	89	67
1	1	368344	restart	227.781	0	227.781	3	16	0	0
1	1	368344	move	727.359	1.26562	726.094	1	17	111	95
1	1	368344	move	729.125	0.914062	728.211	2	18	118	104
1	1	368344	falsetrial	731.406	1.55469	729.852	3	19	109	86
1	1	368344	restart	735.969	0	735.969	3	20	0	0
1	1	368344	move	895.461	1.15625	894.305	1	21	91	113
1	1	368344	notsolved	900.312	0.210938	900.102	1	22	0	0
1	1	629681	restart	42.1797	0	42.1797	0	1	0	0
1	1	629681	move	55.25	1.91406	53.3359	1	2	64	62
1	1	629681	move	60.9688	1.67188	59.2969	2	3	71	67
1	1	629681	falsetrial	68.3047	1.49219	66.8125	3	4	118	116
1	1	629681	restart	71.5859	0	71.5859	3	5	0	0
1	1	629681	move	108.234	2.60938	105.625	1	6	82	46
1	1	629681	move	110.766	1.49219	109.273	2	7	71	51
1	1	629681	solved	112.773	1.20312	111.57	3	8	69	49
1	1	96600	move	12.2266	9.59375	2.63281	1	1	111	1
1	1	96600	move	15.3711	1.96875	13.4023	2	2	118	9
1	1	96600	falsetrial	17.9062	1.42578	16.4805	3	3	109	92
1	1	96600	restart	19.2656	0	19.2656	3	4	0	0
1	1	96600	move	23.4102	1.38672	22.0234	1	5	91	75
1	1	96600	move	27.3398	1.02734	26.3125	2	6	118	86
1	1	96600	falsetrial	32.8438	1.97266	30.8711	3	7	71	66
1	1	96600	restart	33.8945	0	33.8945	3	8	0	0
1	1	96600	move	43.6836	1.48438	42.1992	1	9	118	120
1	1	96600	move	47.8125	1.26953	46.543	2	10	102	113
1	1	96600	falsetrial	52.1484	2.57031	49.5781	3	11	82	118
1	1	96600	restart	53.625	0	53.625	3	12	0	0
1	1	96600	move	58.5781	0.953125	57.625	1	13	82	66
1	1	96600	move	61.9219	0.984375	60.9375	2	14	84	73
1	1	96600	falsetrial	67.5781	1.00781	66.5703	3	15	98	116
1	1	96600	restart	68.9297	0	68.9297	3	16	0	0
1	1	96600	move	77.6016	4.76953	72.832	1	17	109	107
1	1	96600	move	82.1641	1.47656	80.6875	2	18	89	116
1	1	96600	falsetrial	86.3164	2.55469	83.7617	3	19	69	62
1	1	96600	restart	87.5195	0	87.5195	3	20	0	0
1	1	96600	move	100.891	0.804688	100.086	1	21	93	113
1	1	96600	move	104.644	2.11719	102.527	2	22	84	107
1	1	96600	falsetrial	109.602	1.26562	108.336	3	23	100	116
1	1	96600	restart	110.727	0	110.727	3	24	0	0
1	1	96600	move	113.195	0.875	112.32	1	25	102	120
1	1	96600	move	116.387	0.738281	115.648	2	26	111	113
1	1	96600	falsetrial	119.34	1.05078	118.289	3	27	82	66
1	1	96600	restart	120.527	0	120.527	3	28	0	0
1	1	96600	move	124.609	0.777344	123.832	1	29	100	107
1	1	96600	move	126.148	0.851562	125.297	2	30	98	116
1	1	96600	falsetrial	133.41	1.03516	132.375	3	31	71	73
1	1	96600	restart	134.582	0	134.582	3	32	0	0
1	1	96600	move	205.41	2.39844	203.012	1	33	100	107
1	1	96600	move	207.914	1.15234	206.762	2	34	111	113
1	1	96600	falsetrial	213.715	1.05078	212.664	3	35	118	129
1	1	96600	restart	215.016	0	215.016	3	36	0	0
1	1	96600	move	276.961	1.69922	275.262	1	37	100	62
1	1	96600	move	280.356	0.882812	279.473	2	38	80	67
1	1	96600	falsetrial	285.211	1.10938	284.102	3	39	91	66
1	1	96600	restart	286.348	0	286.348	3	40	0	0
1	1	96600	move	399.703	2.61328	397.09	1	41	82	67
1	1	96600	move	404.098	1.60156	402.496	2	42	64	62
1	1	96600	falsetrial	409.144	1.10547	408.039	3	43	71	64
1	1	96600	restart	410.648	0	410.648	3	44	0	0
1	1	96600	move	752.102	3.32031	748.781	1	45	87	83
1	1	96600	move	754.406	1.09766	753.309	2	46	98	94
1	1	96600	falsetrial	757.727	0.90625	756.82	3	47	80	76
1	1	96600	restart	759.043	0	759.043	3	48	0	0
1	1	96600	move	763.277	0.820312	762.457	1	49	98	96
1	1	96600	move	764.957	0.722656	764.234	2	50	80	78
1	1	96600	falsetrial	769.711	1.5625	768.148	3	51	100	85
1	1	96600	restart	771.117	0	771.117	3	52	0	0
1	1	96600	move	822.887	4.5	818.387	1	53	100	136
1	1	96600	move	843.551	1.5	842.051	2	54	71	131
1	1	96600	falsetrial	845.629	1.01953	844.609	3	55	69	129
1	1	96600	restart	847.117	0	847.117	3	56	0	0
1	1	96600	move	859.863	1.41406	858.449	1	57	82	136
1	1	96600	move	862.172	1.05078	861.121	2	58	71	131
1	1	96600	falsetrial	864.207	1.22656	862.981	3	59	69	129
1	1	96600	restart	865.5	0	865.5	3	60	0	0
1	1	96600	move	874.117	1.19531	872.922	1	61	100	136
1	1	96600	move	875.996	0.976562	875.019	2	62	111	131
1	1	96600	solved	877.812	0.851562	876.961	3	63	109	129
1	1	169385	move	27.6172	1.35938	26.2578	1	1	69	67
1	1	169385	move	31.5391	0.796875	30.7422	2	2	64	62
1	1	169385	falsetrial	36.1172	1.27344	34.8438	3	3	71	73
1	1	169385	restart	38.3281	0	38.3281	3	4	0	0
1	1	169385	move	105.539	1.24219	104.297	1	5	89	107
1	1	169385	move	110.273	1.79688	108.477	2	6	98	116
1	1	169385	falsetrial	116.75	1.14844	115.602	3	7	82	89
1	1	169385	restart	118.828	0	118.828	3	8	0	0
1	1	169385	move	154.547	1.52344	153.023	1	9	98	107
1	1	169385	move	160.695	1.36719	159.328	2	10	100	116
1	1	169385	falsetrial	170.438	1.46094	168.977	3	11	93	73
1	1	169385	restart	172.352	0	172.352	3	12	0	0
1	1	169385	move	227.469	0.875	226.594	1	13	69	44
[truncated: 5,211 more rows]

## Sheet: power analysis
Cohen's criteria: small, medium, large effect size
t tests - Means: Difference between two dependent means (matched pairs)
Analysis:	A priori: Compute required sample size
Input:	Tail(s)	=	Two
	Effect size dz	=	0.5	medium
	α err prob	=	0.05
	Power (1-β err prob)	=	0.8	power: chance for rejecting the null hypothesis when it is false
Output:	Noncentrality parameter δ	=	2.91548
	Critical t	=	2.03452
	Df	=	33
	Total sample size	=	34
	Actual power	=	0.807778
Calculated with G power software, the total sample size for matched pairs t test should be 34
34 participant, who presses the impasse button
